# Supplementary material for: Multiplex knockout of trichome-regulating MYB duplicates in hybrid poplar using a single gRNA
Source: Plant Physiol. 2022 Mar 17;189(2):516–26. doi: 10.1093/plphys/kiac128 (PMC9157173; doi:10.1093/plphys/kiac128)
Supplement: kiac128_Supplementary_Data [file kiac128_supplementary_data.zip]

Archive with 3 entries (3 files):
- Dataset S1.xlsx
- Dataset S2.xlsx
- SupplementalMaterialFinal.pdf
