# Supplementary material for: Multiplex knockout of trichome-regulating MYB duplicates in hybrid poplar using a single gRNA
Source: Plant Physiol. 2022 Mar 17;189(2):516–26. doi: 10.1093/plphys/kiac128 (PMC9157173; doi:10.1093/plphys/kiac128)
Supplement: kiac128_Supplementary_Data [file kiac128_supplementary_data.zip › Dataset S1.xlsx]

## Sheet: Dataset S1
Supplemental Dataset S1. CRISPR/Cas9 mutation patterns of the eight target MYB alleles in ∆G and KO lines. The eight reference sequences are shown in the top row, with red and underlined fonts denoting gRNA target and PAM, respectively. Individual pink and blue nucleotides represent allele-determining SNPs. Cells are color-coded to indicate indel (orange), no mutation (green) or no/poor amplifica…
	. 138a 138m1 138m2 186a 186m1 186m2 38a 38m	TCACCTGGTGCCCTAGTCTTTATTAAACGATAGCTTGATTGTTATCCCTTCCTTTTGTTTTTTGGTGTGTGTGTGTGTGTAGGACTTCAGAGATGCGGGAAGAGCTGTAGACTC.AGGTGGACCAACTACC ATTCACTTGGTGCCCTAGTCTTTATTAAACGATAGCTTGATTGTTATCCCTTCCTTTTGTTTTTTGGTGCGTGCGTGTATAGGACTTCAAAGATGCGGGAAGAGCTGTAGACTC.AGGTGGACCAACTACC GGTGCCCTAGTCTTTATTAAACGATAGCTTGATTGTTATCCCTTCCTTTTGTTTTTTGGTGCGTGCGTGTGTGTGTGTATAGGACTTCAAAGATGCGGGAAGAGCTGTAGACTC.AGGTGGACCAACTACC TCA…
Line	Allele	Read sequence	Read #	WT/Indel %	Pattern
WT-A	138a	TCACCTGGTGCCCTAGTCTTTATTAAACGATAGCTTGATTGTTATCCCTTCCTTTTGTTTTTTGGTGTGTGTGTGTGTGTAGGACTTCAGAGATGCGGGAAGAGCTGTAGACTC.AGGTGGACCAACTACC	290	78.3784	WT
	138m1	ATTCACTTGGTGCCCTAGTCTTTATTAAACGATAGCTTGATTGTTATCCCTTCCTTTTGTTTTTTGGTGCGTGCGTGTATAGGACTTCAAAGATGCGGGAAGAGCTGTAGACTC.AGGTGGACCAACTACC	368	93.1646	WT
	138m2	GGTGCCCTAGTCTTTATTAAACGATAGCTTGATTGTTATCCCTTCCTTTTGTTTTTTGGTGCGTGCGTGTGTGTGTGTATAGGACTTCAAAGATGCGGGAAGAGCTGTAGACTC.AGGTGGACCAACTACC	308	90.3226	WT
	186a	TCACTTGGTGCCCTAGTCTTTATTAAACGATAGCTTGATTGTTATCCCTTCCTTTTGTTTTTTGGTGTGTGTGTGTGTGTAGGACTTCAGAGATGCGGGAAGAGCTGTAGACTC.AGGTGGACCAACTACC	247	79.1667	WT
	186m1	TTGGTGCCCTAGTCTTTATTAAACGATAGCTTGATTGTTATCCCTTCCTTTTGTTTTTTGGTGTGTGCGTGCGTGTGTGTAGGACTTCAAAGATGCGGGAAGAGCTGTAGACTC.AGGTGGACCAACTACC	296	94.8718	WT
	186m2	TTGGTGCCCTAGTCTTTATTAAACGATAGCTTGATTGTTATCCCTTCCTTTTGTTTTTTGGTGTGTGTGTGCGTGTGTGTAGGACTTCAAAGATGCGGGAAGAGCTGTAGACTC.AGGTGGACCAACTACC	260	92.1986	WT
	38a	TCCTAATTATGTCTTGACTCGGTATTAAACGATATTTTCGTTGTTATCTCTTCCTTTTGTTTTTTGGTCTACATATATACAGGGCTTCAAAGATGCGGGAAGAGCTGTAGACTC.AGGTGGACTAACTACC	514	95.0092	WT
	38m	TCCTAATTATGTCTTGACTCGGTATTAAACGATATTTTCGTTGTTATCTCTTCTTTTTGTTTTTTGGTCTACATATATACAGGGCTTCAAAGATGTGGGAAGAGCTGTAGACTC.AGGTGGACTAACTACC	530	93.6396	WT
WT-B	138a	TCACCTGGTGCCCTAGTCTTTATTAAACGATAGCTTGATTGTTATCCCTTCCTTTTGTTTTTTGGTGTGTGTGTGTGTGTAGGACTTCAGAGATGCGGGAAGAGCTGTAGACTC.AGGTGGACCAACTACC	234	80.137	WT
	138m1	ATTCACTTGGTGCCCTAGTCTTTATTAAACGATAGCTTGATTGTTATCCCTTCCTTTTGTTTTTTGGTGCGTGCGTGTATAGGACTTCAAAGATGCGGGAAGAGCTGTAGACTC.AGGTGGACCAACTACC	269	94.7183	WT
	138m2	GGTGCCCTAGTCTTTATTAAACGATAGCTTGATTGTTATCCCTTCCTTTTGTTTTTTGGTGCGTGCGTGTGTGTGTGTATAGGACTTCAAAGATGCGGGAAGAGCTGTAGACTC.AGGTGGACCAACTACC	226	88.6275	WT
	186a	TCACTTGGTGCCCTAGTCTTTATTAAACGATAGCTTGATTGTTATCCCTTCCTTTTGTTTTTTGGTGTGTGTGTGTGTGTAGGACTTCAGAGATGCGGGAAGAGCTGTAGACTC.AGGTGGACCAACTACC	203	78.6822	WT
	186m1	TTGGTGCCCTAGTCTTTATTAAACGATAGCTTGATTGTTATCCCTTCCTTTTGTTTTTTGGTGTGTGCGTGCGTGTGTGTAGGACTTCAAAGATGCGGGAAGAGCTGTAGACTC.AGGTGGACCAACTACC	277	95.5172	WT
	186m2	TTGGTGCCCTAGTCTTTATTAAACGATAGCTTGATTGTTATCCCTTCCTTTTGTTTTTTGGTGTGTGTGTGCGTGTGTGTAGGACTTCAAAGATGCGGGAAGAGCTGTAGACTC.AGGTGGACCAACTACC	246	88.172	WT
	38a	TCCTAATTATGTCTTGACTCGGTATTAAACGATATTTTCGTTGTTATCTCTTCCTTTTGTTTTTTGGTCTACATATATACAGGGCTTCAAAGATGCGGGAAGAGCTGTAGACTC.AGGTGGACTAACTACC	438	93.9914	WT
	38m	TCCTAATTATGTCTTGACTCGGTATTAAACGATATTTTCGTTGTTATCTCTTCTTTTTGTTTTTTGGTCTACATATATACAGGGCTTCAAAGATGTGGGAAGAGCTGTAGACTC.AGGTGGACTAACTACC	416	92.8571	WT
WT-C	138a	TCACCTGGTGCCCTAGTCTTTATTAAACGATAGCTTGATTGTTATCCCTTCCTTTTGTTTTTTGGTGTGTGTGTGTGTGTAGGACTTCAGAGATGCGGGAAGAGCTGTAGACTC.AGGTGGACCAACTACC	157	83.5106	WT
	138m1	ATTCACTTGGTGCCCTAGTCTTTATTAAACGATAGCTTGATTGTTATCCCTTCCTTTTGTTTTTTGGTGCGTGCGTGTATAGGACTTCAAAGATGCGGGAAGAGCTGTAGACTC.AGGTGGACCAACTACC	212	94.6429	WT
	138m2	GGTGCCCTAGTCTTTATTAAACGATAGCTTGATTGTTATCCCTTCCTTTTGTTTTTTGGTGCGTGCGTGTGTGTGTGTATAGGACTTCAAAGATGCGGGAAGAGCTGTAGACTC.AGGTGGACCAACTACC	160	89.8876	WT
	186a	TCACTTGGTGCCCTAGTCTTTATTAAACGATAGCTTGATTGTTATCCCTTCCTTTTGTTTTTTGGTGTGTGTGTGTGTGTAGGACTTCAGAGATGCGGGAAGAGCTGTAGACTC.AGGTGGACCAACTACC	167	86.0825	WT
	186m1	TTGGTGCCCTAGTCTTTATTAAACGATAGCTTGATTGTTATCCCTTCCTTTTGTTTTTTGGTGTGTGCGTGCGTGTGTGTAGGACTTCAAAGATGCGGGAAGAGCTGTAGACTC.AGGTGGACCAACTACC	179	93.7173	WT
	186m2	TTGGTGCCCTAGTCTTTATTAAACGATAGCTTGATTGTTATCCCTTCCTTTTGTTTTTTGGTGTGTGTGTGCGTGTGTGTAGGACTTCAAAGATGCGGGAAGAGCTGTAGACTC.AGGTGGACCAACTACC	140	89.7436	WT
	38a	TCCTAATTATGTCTTGACTCGGTATTAAACGATATTTTCGTTGTTATCTCTTCCTTTTGTTTTTTGGTCTACATATATACAGGGCTTCAAAGATGCGGGAAGAGCTGTAGACTC.AGGTGGACTAACTACC	231	93.1452	WT
	38m	TCCTAATTATGTCTTGACTCGGTATTAAACGATATTTTCGTTGTTATCTCTTCTTTTTGTTTTTTGGTCTACATATATACAGGGCTTCAAAGATGTGGGAAGAGCTGTAGACTC.AGGTGGACTAACTACC	295	94.5513	WT
WT-D	138a	TCACCTGGTGCCCTAGTCTTTATTAAACGATAGCTTGATTGTTATCCCTTCCTTTTGTTTTTTGGTGTGTGTGTGTGTGTAGGACTTCAGAGATGCGGGAAGAGCTGTAGACTC.AGGTGGACCAACTACC	123	78.3439	WT
	138m1	ATTCACTTGGTGCCCTAGTCTTTATTAAACGATAGCTTGATTGTTATCCCTTCCTTTTGTTTTTTGGTGCGTGCGTGTATAGGACTTCAAAGATGCGGGAAGAGCTGTAGACTC.AGGTGGACCAACTACC	175	94.086	WT
	138m2	GGTGCCCTAGTCTTTATTAAACGATAGCTTGATTGTTATCCCTTCCTTTTGTTTTTTGGTGCGTGCGTGTGTGTGTGTATAGGACTTCAAAGATGCGGGAAGAGCTGTAGACTC.AGGTGGACCAACTACC	134	86.4516	WT
	186a	TCACTTGGTGCCCTAGTCTTTATTAAACGATAGCTTGATTGTTATCCCTTCCTTTTGTTTTTTGGTGTGTGTGTGTGTGTAGGACTTCAGAGATGCGGGAAGAGCTGTAGACTC.AGGTGGACCAACTACC	132	78.5714	WT
	186m1	TTGGTGCCCTAGTCTTTATTAAACGATAGCTTGATTGTTATCCCTTCCTTTTGTTTTTTGGTGTGTGCGTGCGTGTGTGTAGGACTTCAAAGATGCGGGAAGAGCTGTAGACTC.AGGTGGACCAACTACC	146	94.8052	WT
	186m2	TTGGTGCCCTAGTCTTTATTAAACGATAGCTTGATTGTTATCCCTTCCTTTTGTTTTTTGGTGTGTGTGTGCGTGTGTGTAGGACTTCAAAGATGCGGGAAGAGCTGTAGACTC.AGGTGGACCAACTACC	105	93.75	WT
	38a	TCCTAATTATGTCTTGACTCGGTATTAAACGATATTTTCGTTGTTATCTCTTCCTTTTGTTTTTTGGTCTACATATATACAGGGCTTCAAAGATGCGGGAAGAGCTGTAGACTC.AGGTGGACTAACTACC	180	93.75	WT
	38m	TCCTAATTATGTCTTGACTCGGTATTAAACGATATTTTCGTTGTTATCTCTTCTTTTTGTTTTTTGGTCTACATATATACAGGGCTTCAAAGATGTGGGAAGAGCTGTAGACTC.AGGTGGACTAACTACC	256	95.5224	WT
Cas9-16-A	138a	TCACCTGGTGCCCTAGTCTTTATTAAACGATAGCTTGATTGTTATCCCTTCCTTTTGTTTTTTGGTGTGTGTGTGTGTGTAGGACTTCAGAGATGCGGGAAGAGCTGTAGACTC.AGGTGGACCAACTACC	128	78.5276	WT
	138m1	ATTCACTTGGTGCCCTAGTCTTTATTAAACGATAGCTTGATTGTTATCCCTTCCTTTTGTTTTTTGGTGCGTGCGTGTATAGGACTTCAAAGATGCGGGAAGAGCTGTAGACTC.AGGTGGACCAACTACC	182	94.3005	WT
	138m2	GGTGCCCTAGTCTTTATTAAACGATAGCTTGATTGTTATCCCTTCCTTTTGTTTTTTGGTGCGTGCGTGTGTGTGTGTATAGGACTTCAAAGATGCGGGAAGAGCTGTAGACTC.AGGTGGACCAACTACC	170	89.9471	WT
	186a	TCACTTGGTGCCCTAGTCTTTATTAAACGATAGCTTGATTGTTATCCCTTCCTTTTGTTTTTTGGTGTGTGTGTGTGTGTAGGACTTCAGAGATGCGGGAAGAGCTGTAGACTC.AGGTGGACCAACTACC	155	82.4468	WT
	186m1	TTGGTGCCCTAGTCTTTATTAAACGATAGCTTGATTGTTATCCCTTCCTTTTGTTTTTTGGTGTGTGCGTGCGTGTGTGTAGGACTTCAAAGATGCGGGAAGAGCTGTAGACTC.AGGTGGACCAACTACC	154	93.9024	WT
	186m2	TTGGTGCCCTAGTCTTTATTAAACGATAGCTTGATTGTTATCCCTTCCTTTTGTTTTTTGGTGTGTGTGTGCGTGTGTGTAGGACTTCAAAGATGCGGGAAGAGCTGTAGACTC.AGGTGGACCAACTACC	106	91.3793	WT
	38a	TCCTAATTATGTCTTGACTCGGTATTAAACGATATTTTCGTTGTTATCTCTTCCTTTTGTTTTTTGGTCTACATATATACAGGGCTTCAAAGATGCGGGAAGAGCTGTAGACTC.AGGTGGACTAACTACC	233	93.2	WT
	38m	TCCTAATTATGTCTTGACTCGGTATTAAACGATATTTTCGTTGTTATCTCTTCTTTTTGTTTTTTGGTCTACATATATACAGGGCTTCAAAGATGTGGGAAGAGCTGTAGACTC.AGGTGGACTAACTACC	247	90.8088	WT
Cas9-16-B	138a	TCACCTGGTGCCCTAGTCTTTATTAAACGATAGCTTGATTGTTATCCCTTCCTTTTGTTTTTTGGTGTGTGTGTGTGTGTAGGACTTCAGAGATGCGGGAAGAGCTGTAGACTC.AGGTGGACCAACTACC	152	80.8511	WT
	138m1	ATTCACTTGGTGCCCTAGTCTTTATTAAACGATAGCTTGATTGTTATCCCTTCCTTTTGTTTTTTGGTGCGTGCGTGTATAGGACTTCAAAGATGCGGGAAGAGCTGTAGACTC.AGGTGGACCAACTACC	197	93.8095	WT
	138m2	GGTGCCCTAGTCTTTATTAAACGATAGCTTGATTGTTATCCCTTCCTTTTGTTTTTTGGTGCGTGCGTGTGTGTGTGTATAGGACTTCAAAGATGCGGGAAGAGCTGTAGACTC.AGGTGGACCAACTACC	138	87.3418	WT
	186a	TCACTTGGTGCCCTAGTCTTTATTAAACGATAGCTTGATTGTTATCCCTTCCTTTTGTTTTTTGGTGTGTGTGTGTGTGTAGGACTTCAGAGATGCGGGAAGAGCTGTAGACTC.AGGTGGACCAACTACC	133	78.6982	WT
	186m1	TTGGTGCCCTAGTCTTTATTAAACGATAGCTTGATTGTTATCCCTTCCTTTTGTTTTTTGGTGTGTGCGTGCGTGTGTGTAGGACTTCAAAGATGCGGGAAGAGCTGTAGACTC.AGGTGGACCAACTACC	165	93.2203	WT
	186m2	TTGGTGCCCTAGTCTTTATTAAACGATAGCTTGATTGTTATCCCTTCCTTTTGTTTTTTGGTGTGTGTGTGCGTGTGTGTAGGACTTCAAAGATGCGGGAAGAGCTGTAGACTC.AGGTGGACCAACTACC	144	90.566	WT
	38a	TCCTAATTATGTCTTGACTCGGTATTAAACGATATTTTCGTTGTTATCTCTTCCTTTTGTTTTTTGGTCTACATATATACAGGGCTTCAAAGATGCGGGAAGAGCTGTAGACTC.AGGTGGACTAACTACC	220	92.827	WT
	38m	TCCTAATTATGTCTTGACTCGGTATTAAACGATATTTTCGTTGTTATCTCTTCTTTTTGTTTTTTGGTCTACATATATACAGGGCTTCAAAGATGTGGGAAGAGCTGTAGACTC.AGGTGGACTAACTACC	241	90.2622	WT
ΔG-1	138a	TCACCTGGTGCCCTAGTCTTTATTAAACGATAGCTTGATTGTTATCCCTTCCTTTTGTTTTTTGGTGTGTGTGTGTGTGTAGGACTTCAGAGATGCGGGAAGAGCTGTAGACTC.AGGTGGACCAACTACC	194	81.5126	WT
	138m1	ATTCACTTGGTGCCCTAGTCTTTATTAAACGATAGCTTGATTGTTATCCCTTCCTTTTGTTTTTTGGTGCGTGCGTGTATAGGACTTCAAAGATGCGGGAAGAGCTGTAGACTC.AGGTGGACCAACTACC	206	91.9643	WT
	138m2	GGTGCCCTAGTCTTTATTAAACGATAGCTTGATTGTTATCCCTTCCTTTTGTTTTTTGGTGCGTGCGTGTGTGTGTGTATAGGACTTCAAAGATGCGGGAAGAGCTGTAGACTC.AGGTGGACCAACTACC	182	87.0813	WT
	186a	TCACTTGGTGCCCTAGTCTTTATTAAACGATAGCTTGATTGTTATCCCTTCCTTTTGTTTTTTGGTGTGTGTGTGTGTGTAGGACTTCAGAGATGCGGGAAGAGCTGTAGACTC.AGGTGGACCAACTACC	183	84.7222	WT
	186m1	TTGGTGCCCTAGTCTTTATTAAACGATAGCTTGATTGTTATCCCTTCCTTTTGTTTTTTGGTGTGTGCGTGCGTGTGTGTAGGACTTCAAAGATGCGGGAAGAGCTGTAGACTC.AGGTGGACCAACTACC	195	92.4171	WT
	186m2	TTGGTGCCCTAGTCTTTATTAAACGATAGCTTGATTGTTATCCCTTCCTTTTGTTTTTTGGTGTGTGTGTGCGTGTGTGTAGGACTTCAAAGATGCGGGAAGAGCTGTAGACTC.AGGTGGACCAACTACC	174	90.1554	WT
	38a	TCCTAATTATGTCTTGACTCGGTATTAAACGATATTTTCGTTGTTATCTCTTCCTTTTGTTTTTTGGTCTACATATATACAGGGCTTCAAAGATGCGGGAAGAGCTGTAGACTC.AGGTGGACTAACTACC	375	92.1376	WT
	38m	TCCTAATTATGTCTTGACTCGGTATTAAACGATATTTTCGTTGTTATCTCTTCTTTTTGTTTTTTGGTCTACATATATACAGGGCTTCAAAGATGTGGGAAGAGCTGTAGACTC.AGGTGGACTAACTACC	359	92.2879	WT
ΔG-2	138a	TCACCTGGTGCCCTAGTCTTTATTAAACGATAGCTTGATTGTTATCCCTTCCTTTTGTTTTTTGGTGTGTGTGTGTGTGTAGGACTTCAGAGATGCGGGAAGAGCTGTAGACTC.AGGTGGACCAACTACC	255	84.4371	WT
	138m1	ATTCACTTGGTGCCCTAGTCTTTATTAAACGATAGCTTGATTGTTATCCCTTCCTTTTGTTTTTTGGTGCGTGCGTGTATAGGACTTCAAAGATGCGGGAAGAGCTGTAGACTC.AGGTGGACCAACTACC	317	92.4198	WT
	138m2	GGTGCCCTAGTCTTTATTAAACGATAGCTTGATTGTTATCCCTTCCTTTTGTTTTTTGGTGCGTGCGTGTGTGTGTGTATAGGACTTCAAAGATGCGGGAAGAGCTGTAGACTC.AGGTGGACCAACTACC	248	88.5714	WT
	186a	TCACTTGGTGCCCTAGTCTTTATTAAACGATAGCTTGATTGTTATCCCTTCCTTTTGTTTTTTGGTGTGTGTGTGTGTGTAGGACTTCAGAGATGCGGGAAGAGCTGTAGACTC.AGGTGGACCAACTACC	234	77.2277	WT
	186m1	TTGGTGCCCTAGTCTTTATTAAACGATAGCTTGATTGTTATCCCTTCCTTTTGTTTTTTGGTGTGTGCGTGCGTGTGTGTAGGACTTCAAAGATGCGGGAAGAGCTGTAGACTC.AGGTGGACCAACTACC	289	95.3795	WT
	186m2	TTGGTGCCCTAGTCTTTATTAAACGATAGCTTGATTGTTATCCCTTCCTTTTGTTTTTTGGTGTGTGTGTGCGTGTGTGTAGGACTTCAAAGATGCGGGAAGAGCTGTAGACTC.AGGTGGACCAACTACC	261	90.9408	WT
	38a	TCCTAATTATGTCTTGACTCGGTATTAAACGATATTTTCGTTGTTATCTCTTCCTTTTGTTTTTTGGTCTACATATATACAGGGCTTCAAAGATGCGGGAAGAGCTGTAGACTC.AGGTGGACTAACTACC	532	96.0289	WT
	38m	TCCTAATTATGTCTTGACTCGGTATTAAACGATATTTTCGTTGTTATCTCTTCTTTTTGTTTTTTGGTCTACATATATACAGGGCTTCAAAGATGTGGGAAGAGCTGTAGACTC.AGGTGGACTAACTACC	585	96.3756	WT
ΔG-3	138a	TCACCTGGTGCCCTAGTCTTTATTAAACGATAGCTTGATTGTTATCCCTTCCTTTTGTTTTTTGGTGTGTGTGTGTGTGTAGGACTTCAGAGATGCGGGAAGAGCTGTAGACTC.AGGTGGACCAACTACC	152	81.7204	WT
	138m1	ATTCACTTGGTGCCCTAGTCTTTATTAAACGATAGCTTGATTGTTATCCCTTCCTTTTGTTTTTTGGTGCGTGCGTGTATAGGACTTCAAAGATGCGGGAAGAGCTGTAGACTC.AGGTGGACCAACTACC	178	91.7526	WT
	138m2	GGTGCCCTAGTCTTTATTAAACGATAGCTTGATTGTTATCCCTTCCTTTTGTTTTTTGGTGCGTGCGTGTGTGTGTGTATAGGACTTCAAAGATGCGGGAAGAGCTGTAGACTC.AGGTGGACCAACTACC	150	89.2857	WT
	186a	TCACTTGGTGCCCTAGTCTTTATTAAACGATAGCTTGATTGTTATCCCTTCCTTTTGTTTTTTGGTGTGTGTGTGTGTGTAGGACTTCAGAGATGCGGGAAGAGCTGTAGACTC.AGGTGGACCAACTACC	134	82.2086	WT
	186m1	TTGGTGCCCTAGTCTTTATTAAACGATAGCTTGATTGTTATCCCTTCCTTTTGTTTTTTGGTGTGTGCGTGCGTGTGTGTAGGACTTCAAAGATGCGGGAAGAGCTGTAGACTC.AGGTGGACCAACTACC	159	92.9825	WT
	186m2	TTGGTGCCCTAGTCTTTATTAAACGATAGCTTGATTGTTATCCCTTCCTTTTGTTTTTTGGTGTGTGTGTGCGTGTGTGTAGGACTTCAAAGATGCGGGAAGAGCTGTAGACTC.AGGTGGACCAACTACC	162	95.2941	WT
	38a	TCCTAATTATGTCTTGACTCGGTATTAAACGATATTTTCGTTGTTATCTCTTCCTTTTGTTTTTTGGTCTACATATATACAGGGCTTCAAAGATGCGGGAAGAGCTGTAGACTC.AGGTGGACTAACTACC	369	94.8586	WT
	38m	TCCTAATTATGTCTTGACTCGGTATTAAACGATATTTTCGTTGTTATCTCTTCTTTTTGTTTTTTGGTCTACATATATACAGGGCTTCAAAGATGTGGGAAGAGCTGTAGACTC.AGGTGGACTAACTACC	399	92.1478	WT
ΔG-4	138a	TCACCTGGTGCCCTAGTCTTTATTAAACGATAGCTTGATTGTTATCCCTTCCTTTTGTTTTTTGGTGTGTGTGTGTGTGTAGGACTTCAGAGATGCGGGAAGAGCTGTAGACTC.AGGTGGACCAACTACC	153	79.6875	WT
	138m1	ATTCACTTGGTGCCCTAGTCTTTATTAAACGATAGCTTGATTGTTATCCCTTCCTTTTGTTTTTTGGTGCGTGCGTGTATAGGACTTCAAAGATGCGGGAAGAGCTGTAGACTC.AGGTGGACCAACTACC	180	93.75	WT
	138m2	GGTGCCCTAGTCTTTATTAAACGATAGCTTGATTGTTATCCCTTCCTTTTGTTTTTTGGTGCGTGCGTGTGTGTGTGTATAGGACTTCAAAGATGCGGGAAGAGCTGTAGACTC.AGGTGGACCAACTACC	163	90.0552	WT
	186a	TCACTTGGTGCCCTAGTCTTTATTAAACGATAGCTTGATTGTTATCCCTTCCTTTTGTTTTTTGGTGTGTGTGTGTGTGTAGGACTTCAGAGATGCGGGAAGAGCTGTAGACTC.AGGTGGACCAACTACC	133	83.125	WT
	186m1	TTGGTGCCCTAGTCTTTATTAAACGATAGCTTGATTGTTATCCCTTCCTTTTGTTTTTTGGTGTGTGCGTGCGTGTGTGTAGGACTTCAAAGATGCGGGAAGAGCTGTAGACTC.AGGTGGACCAACTACC	141	95.2703	WT
	186m2	TTGGTGCCCTAGTCTTTATTAAACGATAGCTTGATTGTTATCCCTTCCTTTTGTTTTTTGGTGTGTGTGTGCGTGTGTGTAGGACTTCAAAGATGCGGGAAGAGCTGTAGACTC.AGGTGGACCAACTACC	137	85.0932	WT
	38a	TCCTAATTATGTCTTGACTCGGTATTAAACGATATTTTCGTTGTTATCTCTTCCTTTTGTTTTTTGGTCTACATATATACAGGGCTTCAAAGATGCGGGAAGAGCTGTAGACTC.AGGTGGACTAACTACC	362	95.2632	WT
	38m	TCCTAATTATGTCTTGACTCGGTATTAAACGATATTTTCGTTGTTATCTCTTCTTTTTGTTTTTTGGTCTACATATATACAGGGCTTCAAAGATGTGGGAAGAGCTGTAGACTC.AGGTGGACTAACTACC	359	94.2257	WT
ΔG-5	138a	TCACCTGGTGCCCTAGTCTTTATTAAACGATAGCTTGATTGTTATCCCTTCCTTTTGTTTTTTGGTGTGTGTGTGTGTGTAGGACTTCAGAGATGCGGGAAGAGCTGTAGACTC.AGGTGGACCAACTACC	112	76.1905	WT
	138m1	ATTCACTTGGTGCCCTAGTCTTTATTAAACGATAGCTTGATTGTTATCCCTTCCTTTTGTTTTTTGGTGCGTGCGTGTATAGGACTTCAAAGATGCGGGAAGAGCTGTAGACTC.AGGTGGACCAACTACC	162	95.858	WT
	138m2	GGTGCCCTAGTCTTTATTAAACGATAGCTTGATTGTTATCCCTTCCTTTTGTTTTTTGGTGCGTGCGTGTGTGTGTGTATAGGACTTCAAAGATGCGGGAAGAGCTGTAGACTC.AGGTGGACCAACTACC	108	86.4	WT
	186a	TCACTTGGTGCCCTAGTCTTTATTAAACGATAGCTTGATTGTTATCCCTTCCTTTTGTTTTTTGGTGTGTGTGTGTGTGTAGGACTTCAGAGATGCGGGAAGAGCTGTAGACTC.AGGTGGACCAACTACC	121	82.3129	WT
	186m1	TTGGTGCCCTAGTCTTTATTAAACGATAGCTTGATTGTTATCCCTTCCTTTTGTTTTTTGGTGTGTGCGTGCGTGTGTGTAGGACTTCAAAGATGCGGGAAGAGCTGTAGACTC.AGGTGGACCAACTACC	163	92.0904	WT
	186m2	TTGGTGCCCTAGTCTTTATTAAACGATAGCTTGATTGTTATCCCTTCCTTTTGTTTTTTGGTGTGTGTGTGCGTGTGTGTAGGACTTCAAAGATGCGGGAAGAGCTGTAGACTC.AGGTGGACCAACTACC	124	92.5373	WT
	38a	TCCTAATTATGTCTTGACTCGGTATTAAACGATATTTTCGTTGTTATCTCTTCCTTTTGTTTTTTGGTCTACATATATACAGGGCTTCAAAGATGCGGGAAGAGCTGTAGACTC.AGGTGGACTAACTACC	244	93.4866	WT
	38m	TCCTAATTATGTCTTGACTCGGTATTAAACGATATTTTCGTTGTTATCTCTTCTTTTTGTTTTTTGGTCTACATATATACAGGGCTTCAAAGATGTGGGAAGAGCTGTAGACTC.AGGTGGACTAACTACC	266	95.6835	WT
ΔG-7	138a	TCACCTGGTGCCCTAGTCTTTATTAAACGATAGCTTGATTGTTATCCCTTCCTTTTGTTTTTTGGTGTGTGTGTGTGTGTAGGACTTCAGAGATGCGGGAAGAGCTGTAGACTC.AGGTGGACCAACTACC	146	85.3801	WT
	138m1	ATTCACTTGGTGCCCTAGTCTTTATTAAACGATAGCTTGATTGTTATCCCTTCCTTTTGTTTTTTGGTGCGTGCGTGTATAGGACTTCAAAGATGCGGGAAGAGCTGTAGACTC.AGGTGGACCAACTACC	203	94.8598	WT
	138m2	GGTGCCCTAGTCTTTATTAAACGATAGCTTGATTGTTATCCCTTCCTTTTGTTTTTTGGTGCGTGCGTGTGTGTGTGTATAGGACTTCAAAGATGCGGGAAGAGCTGTAGACTC.AGGTGGACCAACTACC	150	86.7052	WT
	186a	TCACTTGGTGCCCTAGTCTTTATTAAACGATAGCTTGATTGTTATCCCTTCCTTTTGTTTTTTGGTGTGTGTGTGTGTGTAGGACTTCAGAGATGCGGGAAGAGCTGTAGACTC.AGGTGGACCAACTACC	139	80.3468	WT
	186m1	TTGGTGCCCTAGTCTTTATTAAACGATAGCTTGATTGTTATCCCTTCCTTTTGTTTTTTGGTGTGTGCGTGCGTGTGTGTAGGACTTCAAAGATGCGGGAAGAGCTGTAGACTC.AGGTGGACCAACTACC	136	91.2752	WT
	186m2	TTGGTGCCCTAGTCTTTATTAAACGATAGCTTGATTGTTATCCCTTCCTTTTGTTTTTTGGTGTGTGTGTGCGTGTGTGTAGGACTTCAAAGATGCGGGAAGAGCTGTAGACTC.AGGTGGACCAACTACC	158	92.3977	WT
	38a	TCCTAATTATGTCTTGACTCGGTATTAAACGATATTTTCGTTGTTATCTCTTCCTTTTGTTTTTTGGTCTACATATATACAGGGCTTCAAAGATGCGGGAAGAGCTGTAGACTC.AGGTGGACTAACTACC	373	94.1919	WT
	38m	TCCTAATTATGTCTTGACTCGGTATTAAACGATATTTTCGTTGTTATCTCTTCTTTTTGTTTTTTGGTCTACATATATACAGGGCTTCAAAGATGTGGGAAGAGCTGTAGACTC.AGGTGGACTAACTACC	382	95.5	WT
ΔG-8	138a	TCACCTGGTGCCCTAGTCTTTATTAAACGATAGCTTGATTGTTATCCCTTCCTTTTGTTTTTTGGTGTGTGTGTGTGTGTAGGACTTCAGAGATGCGGGAAGAGCTGTAGACTC.AGGTGGACCAACTACC	170	81.3397	WT
	138m1	ATTCACTTGGTGCCCTAGTCTTTATTAAACGATAGCTTGATTGTTATCCCTTCCTTTTGTTTTTTGGTGCGTGCGTGTATAGGACTTCAAAGATGCGGGAAGAGCTGTAGACTC.AGGTGGACCAACTACC	214	95.9641	WT
	138m2	GGTGCCCTAGTCTTTATTAAACGATAGCTTGATTGTTATCCCTTCCTTTTGTTTTTTGGTGCGTGCGTGTGTGTGTGTATAGGACTTCAAAGATGCGGGAAGAGCTGTAGACTC.AGGTGGACCAACTACC	169	89.8936	WT
	186a	TCACTTGGTGCCCTAGTCTTTATTAAACGATAGCTTGATTGTTATCCCTTCCTTTTGTTTTTTGGTGTGTGTGTGTGTGTAGGACTTCAGAGATGCGGGAAGAGCTGTAGACTC.AGGTGGACCAACTACC	162	79.0244	WT
	186m1	TTGGTGCCCTAGTCTTTATTAAACGATAGCTTGATTGTTATCCCTTCCTTTTGTTTTTTGGTGTGTGCGTGCGTGTGTGTAGGACTTCAAAGATGCGGGAAGAGCTGTAGACTC.AGGTGGACCAACTACC	178	93.1937	WT
	186m2	TTGGTGCCCTAGTCTTTATTAAACGATAGCTTGATTGTTATCCCTTCCTTTTGTTTTTTGGTGTGTGTGTGCGTGTGTGTAGGACTTCAAAGATGCGGGAAGAGCTGTAGACTC.AGGTGGACCAACTACC	174	92.0635	WT
	38a	TCCTAATTATGTCTTGACTCGGTATTAAACGATATTTTCGTTGTTATCTCTTCCTTTTGTTTTTTGGTCTACATATATACAGGGCTTCAAAGATGCGGGAAGAGCTGTAGACTC.AGGTGGACTAACTACC	374	93.2668	WT
	38m	TCCTAATTATGTCTTGACTCGGTATTAAACGATATTTTCGTTGTTATCTCTTCTTTTTGTTTTTTGGTCTACATATATACAGGGCTTCAAAGATGTGGGAAGAGCTGTAGACTC.AGGTGGACTAACTACC	408	94.0092	WT
ΔG-9	138a	TCACCTGGTGCCCTAGTCTTTATTAAACGATAGCTTGATTGTTATCCCTTCCTTTTGTTTTTTGGTGTGTGTGTGTGTGTAGGACTTCAGAGATGCGGGAAGAGCTGTAGACTC.AGGTGGACCAACTACC	156	78.7879	WT
	138m1	ATTCACTTGGTGCCCTAGTCTTTATTAAACGATAGCTTGATTGTTATCCCTTCCTTTTGTTTTTTGGTGCGTGCGTGTATAGGACTTCAAAGATGCGGGAAGAGCTGTAGACTC.AGGTGGACCAACTACC	196	96.0784	WT
	138m2	GGTGCCCTAGTCTTTATTAAACGATAGCTTGATTGTTATCCCTTCCTTTTGTTTTTTGGTGCGTGCGTGTGTGTGTGTATAGGACTTCAAAGATGCGGGAAGAGCTGTAGACTC.AGGTGGACCAACTACC	154	91.1243	WT
	186a	TCACTTGGTGCCCTAGTCTTTATTAAACGATAGCTTGATTGTTATCCCTTCCTTTTGTTTTTTGGTGTGTGTGTGTGTGTAGGACTTCAGAGATGCGGGAAGAGCTGTAGACTC.AGGTGGACCAACTACC	170	81.3397	WT
	186m1	TTGGTGCCCTAGTCTTTATTAAACGATAGCTTGATTGTTATCCCTTCCTTTTGTTTTTTGGTGTGTGCGTGCGTGTGTGTAGGACTTCAAAGATGCGGGAAGAGCTGTAGACTC.AGGTGGACCAACTACC	197	97.0443	WT
	186m2	TTGGTGCCCTAGTCTTTATTAAACGATAGCTTGATTGTTATCCCTTCCTTTTGTTTTTTGGTGTGTGTGTGCGTGTGTGTAGGACTTCAAAGATGCGGGAAGAGCTGTAGACTC.AGGTGGACCAACTACC	140	93.9597	WT
	38a	TCCTAATTATGTCTTGACTCGGTATTAAACGATATTTTCGTTGTTATCTCTTCCTTTTGTTTTTTGGTCTACATATATACAGGGCTTCAAAGATGCGGGAAGAGCTGTAGACTC.AGGTGGACTAACTACC	268	94.6996	WT
	38m	TCCTAATTATGTCTTGACTCGGTATTAAACGATATTTTCGTTGTTATCTCTTCTTTTTGTTTTTTGGTCTACATATATACAGGGCTTCAAAGATGTGGGAAGAGCTGTAGACTC.AGGTGGACTAACTACC	331	92.2006	WT
ΔG-10	138a	TCACCTGGTGCCCTAGTCTTTATTAAACGATAGCTTGATTGTTATCCCTTCCTTTTGTTTTTTGGTGTGTGTGTGTGTGTAGGACTTCAGAGATGCGGGAAGAGCTGTAGACTC.AGGTGGACCAACTACC	151	83.4254	WT
	138m1	ATTCACTTGGTGCCCTAGTCTTTATTAAACGATAGCTTGATTGTTATCCCTTCCTTTTGTTTTTTGGTGCGTGCGTGTATAGGACTTCAAAGATGCGGGAAGAGCTGTAGACTC.AGGTGGACCAACTACC	205	92.7602	WT
	138m2	GGTGCCCTAGTCTTTATTAAACGATAGCTTGATTGTTATCCCTTCCTTTTGTTTTTTGGTGCGTGCGTGTGTGTGTGTATAGGACTTCAAAGATGCGGGAAGAGCTGTAGACTC.AGGTGGACCAACTACC	161	89.4444	WT
	186a	TCACTTGGTGCCCTAGTCTTTATTAAACGATAGCTTGATTGTTATCCCTTCCTTTTGTTTTTTGGTGTGTGTGTGTGTGTAGGACTTCAGAGATGCGGGAAGAGCTGTAGACTC.AGGTGGACCAACTACC	139	83.7349	WT
	186m1	TTGGTGCCCTAGTCTTTATTAAACGATAGCTTGATTGTTATCCCTTCCTTTTGTTTTTTGGTGTGTGCGTGCGTGTGTGTAGGACTTCAAAGATGCGGGAAGAGCTGTAGACTC.AGGTGGACCAACTACC	184	94.359	WT
	186m2	TTGGTGCCCTAGTCTTTATTAAACGATAGCTTGATTGTTATCCCTTCCTTTTGTTTTTTGGTGTGTGTGTGCGTGTGTGTAGGACTTCAAAGATGCGGGAAGAGCTGTAGACTC.AGGTGGACCAACTACC	205	91.9283	WT
	38a	TCCTAATTATGTCTTGACTCGGTATTAAACGATATTTTCGTTGTTATCTCTTCCTTTTGTTTTTTGGTCTACATATATACAGGGCTTCAAAGATGCGGGAAGAGCTGTAGACTC.AGGTGGACTAACTACC	294	93.038	WT
	38m	TCCTAATTATGTCTTGACTCGGTATTAAACGATATTTTCGTTGTTATCTCTTCTTTTTGTTTTTTGGTCTACATATATACAGGGCTTCAAAGATGTGGGAAGAGCTGTAGACTC.AGGTGGACTAACTACC	326	94.7674	WT
ΔG-11	138a	TCACCTGGTGCCCTAGTCTTTATTAAACGATAGCTTGATTGTTATCCCTTCCTTTTGTTTTTTGGTGTGTGTGTGTGTGTAGGACTTCAGAGATGCGGGAAGAGCTGTAGACTC.AGGTGGACCAACTACC	63	77.7778	WT
	138m1	ATTCACTTGGTGCCCTAGTCTTTATTAAACGATAGCTTGATTGTTATCCCTTCCTTTTGTTTTTTGGTGCGTGCGTGTATAGGACTTCAAAGATGCGGGAAGAGCTGTAGACTC.AGGTGGACCAACTACC	84	91.3043	WT
	138m2	GGTGCCCTAGTCTTTATTAAACGATAGCTTGATTGTTATCCCTTCCTTTTGTTTTTTGGTGCGTGCGTGTGTGTGTGTATAGGACTTCAAAGATGCGGGAAGAGCTGTAGACTC.AGGTGGACCAACTACC	59	88.0597	WT
	186a	TCACTTGGTGCCCTAGTCTTTATTAAACGATAGCTTGATTGTTATCCCTTCCTTTTGTTTTTTGGTGTGTGTGTGTGTGTAGGACTTCAGAGATGCGGGAAGAGCTGTAGACTC.AGGTGGACCAACTACC	52	78.7879	WT
	186m1	TTGGTGCCCTAGTCTTTATTAAACGATAGCTTGATTGTTATCCCTTCCTTTTGTTTTTTGGTGTGTGCGTGCGTGTGTGTAGGACTTCAAAGATGCGGGAAGAGCTGTAGACTC.AGGTGGACCAACTACC	73	91.25	WT
	186m2	TTGGTGCCCTAGTCTTTATTAAACGATAGCTTGATTGTTATCCCTTCCTTTTGTTTTTTGGTGTGTGTGTGCGTGTGTGTAGGACTTCAAAGATGCGGGAAGAGCTGTAGACTC.AGGTGGACCAACTACC	67	93.0556	WT
	38a	TCCTAATTATGTCTTGACTCGGTATTAAACGATATTTTCGTTGTTATCTCTTCCTTTTGTTTTTTGGTCTACATATATACAGGGCTTCAAAGATGCGGGAAGAGCTGTAGACTC.AGGTGGACTAACTACC	117	92.8571	WT
	38m	TCCTAATTATGTCTTGACTCGGTATTAAACGATATTTTCGTTGTTATCTCTTCTTTTTGTTTTTTGGTCTACATATATACAGGGCTTCAAAGATGTGGGAAGAGCTGTAGACTC.AGGTGGACTAACTACC	99	92.5234	WT
ΔG-12	138a	TCACCTGGTGCCCTAGTCTTTATTAAACGATAGCTTGATTGTTATCCCTTCCTTTTGTTTTTTGGTGTGTGTGTGTGTGTAGGACTTCAGAGATGCGGGAAGAGCTGTAGACTC.AGGTGGACCAACTACC	50	83.3333	WT
	138m1	ATTCACTTGGTGCCCTAGTCTTTATTAAACGATAGCTTGATTGTTATCCCTTCCTTTTGTTTTTTGGTGCGTGCGTGTATAGGACTTCAAAGATGCGGGAAGAGCTGTAGACTC.AGGTGGACCAACTACC	58	96.6667	WT
	138m2	GGTGCCCTAGTCTTTATTAAACGATAGCTTGATTGTTATCCCTTCCTTTTGTTTTTTGGTGCGTGCGTGTGTGTGTGTATAGGACTTCAAAGATGCGGGAAGAGCTGTAGACTC.AGGTGGACCAACTACC	38	88.3721	WT
	186a	TCACTTGGTGCCCTAGTCTTTATTAAACGATAGCTTGATTGTTATCCCTTCCTTTTGTTTTTTGGTGTGTGTGTGTGTGTAGGACTTCAGAGATGCGGGAAGAGCTGTAGACTC.AGGTGGACCAACTACC	53	88.3333	WT
	186m1	TTGGTGCCCTAGTCTTTATTAAACGATAGCTTGATTGTTATCCCTTCCTTTTGTTTTTTGGTGTGTGCGTGCGTGTGTGTAGGACTTCAAAGATGCGGGAAGAGCTGTAGACTC.AGGTGGACCAACTACC	62	93.9394	WT
	186m2	TTGGTGCCCTAGTCTTTATTAAACGATAGCTTGATTGTTATCCCTTCCTTTTGTTTTTTGGTGTGTGTGTGCGTGTGTGTAGGACTTCAAAGATGCGGGAAGAGCTGTAGACTC.AGGTGGACCAACTACC	50	100	WT
	38a	TCCTAATTATGTCTTGACTCGGTATTAAACGATATTTTCGTTGTTATCTCTTCCTTTTGTTTTTTGGTCTACATATATACAGGGCTTCAAAGATGCGGGAAGAGCTGTAGACTC.AGGTGGACTAACTACC	165	92.1788	WT
	38m	TCCTAATTATGTCTTGACTCGGTATTAAACGATATTTTCGTTGTTATCTCTTCTTTTTGTTTTTTGGTCTACATATATACAGGGCTTCAAAGATGTGGGAAGAGCTGTAGACTC.AGGTGGACTAACTACC	229	95.0207	WT
ΔG-16	138a	TCACCTGGTGCCCTAGTCTTTATTAAACGATAGCTTGATTGTTATCCCTTCCTTTTGTTTTTTGGTGTGTGTGTGTGTGTAGGACTTCAGAGATGCGGGAAGAGCTGTAGACTC.AGGTGGACCAACTACC	121	78.5714	WT
	138m1	ATTCACTTGGTGCCCTAGTCTTTATTAAACGATAGCTTGATTGTTATCCCTTCCTTTTGTTTTTTGGTGCGTGCGTGTATAGGACTTCAAAGATGCGGGAAGAGCTGTAGACTC.AGGTGGACCAACTACC	155	93.3735	WT
	138m2	GGTGCCCTAGTCTTTATTAAACGATAGCTTGATTGTTATCCCTTCCTTTTGTTTTTTGGTGCGTGCGTGTGTGTGTGTATAGGACTTCAAAGATGCGGGAAGAGCTGTAGACTC.AGGTGGACCAACTACC	106	82.8125	WT
	186a	TCACTTGGTGCCCTAGTCTTTATTAAACGATAGCTTGATTGTTATCCCTTCCTTTTGTTTTTTGGTGTGTGTGTGTGTGTAGGACTTCAGAGATGCGGGAAGAGCTGTAGACTC.AGGTGGACCAACTACC	121	75.625	WT
	186m1	TTGGTGCCCTAGTCTTTATTAAACGATAGCTTGATTGTTATCCCTTCCTTTTGTTTTTTGGTGTGTGCGTGCGTGTGTGTAGGACTTCAAAGATGCGGGAAGAGCTGTAGACTC.AGGTGGACCAACTACC	144	94.7368	WT
	186m2	TTGGTGCCCTAGTCTTTATTAAACGATAGCTTGATTGTTATCCCTTCCTTTTGTTTTTTGGTGTGTGTGTGCGTGTGTGTAGGACTTCAAAGATGCGGGAAGAGCTGTAGACTC.AGGTGGACCAACTACC	128	93.4307	WT
	38a	TCCTAATTATGTCTTGACTCGGTATTAAACGATATTTTCGTTGTTATCTCTTCCTTTTGTTTTTTGGTCTACATATATACAGGGCTTCAAAGATGCGGGAAGAGCTGTAGACTC.AGGTGGACTAACTACC	245	92.803	WT
	38m	TCCTAATTATGTCTTGACTCGGTATTAAACGATATTTTCGTTGTTATCTCTTCTTTTTGTTTTTTGGTCTACATATATACAGGGCTTCAAAGATGTGGGAAGAGCTGTAGACTC.AGGTGGACTAACTACC	211	93.7778	WT
ΔG-17	138a	TCACCTGGTGCCCTAGTCTTTATTAAACGATAGCTTGATTGTTATCCCTTCCTTTTGTTTTTTGGTGTGTGTGTGTGTGTAGGACTTCAGAGATGCGGGAAGAGCTGTAGACTC.AGGTGGACCAACTACC	132	80	WT
	138m1	ATTCACTTGGTGCCCTAGTCTTTATTAAACGATAGCTTGATTGTTATCCCTTCCTTTTGTTTTTTGGTGCGTGCGTGTATAGGACTTCAAAGATGCGGGAAGAGCTGTAGACTC.AGGTGGACCAACTACC	168	93.3333	WT
	138m2	GGTGCCCTAGTCTTTATTAAACGATAGCTTGATTGTTATCCCTTCCTTTTGTTTTTTGGTGCGTGCGTGTGTGTGTGTATAGGACTTCAAAGATGCGGGAAGAGCTGTAGACTC.AGGTGGACCAACTACC	154	92.2156	WT
	186a	TCACTTGGTGCCCTAGTCTTTATTAAACGATAGCTTGATTGTTATCCCTTCCTTTTGTTTTTTGGTGTGTGTGTGTGTGTAGGACTTCAGAGATGCGGGAAGAGCTGTAGACTC.AGGTGGACCAACTACC	138	79.7688	WT
	186m1	TTGGTGCCCTAGTCTTTATTAAACGATAGCTTGATTGTTATCCCTTCCTTTTGTTTTTTGGTGTGTGCGTGCGTGTGTGTAGGACTTCAAAGATGCGGGAAGAGCTGTAGACTC.AGGTGGACCAACTACC	163	95.3216	WT
	186m2	TTGGTGCCCTAGTCTTTATTAAACGATAGCTTGATTGTTATCCCTTCCTTTTGTTTTTTGGTGTGTGTGTGCGTGTGTGTAGGACTTCAAAGATGCGGGAAGAGCTGTAGACTC.AGGTGGACCAACTACC	133	93.662	WT
	38a	TCCTAATTATGTCTTGACTCGGTATTAAACGATATTTTCGTTGTTATCTCTTCCTTTTGTTTTTTGGTCTACATATATACAGGGCTTCAAAGATGCGGGAAGAGCTGTAGACTC.AGGTGGACTAACTACC	282	94	WT
	38m	TCCTAATTATGTCTTGACTCGGTATTAAACGATATTTTCGTTGTTATCTCTTCTTTTTGTTTTTTGGTCTACATATATACAGGGCTTCAAAGATGTGGGAAGAGCTGTAGACTC.AGGTGGACTAACTACC	324	93.3718	WT
ΔG-18	138a	TCACCTGGTGCCCTAGTCTTTATTAAACGATAGCTTGATTGTTATCCCTTCCTTTTGTTTTTTGGTGTGTGTGTGTGTGTAGGACTTCAGAGATGCGGGAAGAGCTGTAGACTC.AGGTGGACCAACTACC	117	81.8182	WT
	138m1	ATTCACTTGGTGCCCTAGTCTTTATTAAACGATAGCTTGATTGTTATCCCTTCCTTTTGTTTTTTGGTGCGTGCGTGTATAGGACTTCAAAGATGCGGGAAGAGCTGTAGACTC.AGGTGGACCAACTACC	167	93.8202	WT
	138m2	GGTGCCCTAGTCTTTATTAAACGATAGCTTGATTGTTATCCCTTCCTTTTGTTTTTTGGTGCGTGCGTGTGTGTGTGTATAGGACTTCAAAGATGCGGGAAGAGCTGTAGACTC.AGGTGGACCAACTACC	143	87.1951	WT
	186a	TCACTTGGTGCCCTAGTCTTTATTAAACGATAGCTTGATTGTTATCCCTTCCTTTTGTTTTTTGGTGTGTGTGTGTGTGTAGGACTTCAGAGATGCGGGAAGAGCTGTAGACTC.AGGTGGACCAACTACC	106	72.1088	WT
	186m1	TTGGTGCCCTAGTCTTTATTAAACGATAGCTTGATTGTTATCCCTTCCTTTTGTTTTTTGGTGTGTGCGTGCGTGTGTGTAGGACTTCAAAGATGCGGGAAGAGCTGTAGACTC.AGGTGGACCAACTACC	138	93.8776	WT
	186m2	TTGGTGCCCTAGTCTTTATTAAACGATAGCTTGATTGTTATCCCTTCCTTTTGTTTTTTGGTGTGTGTGTGCGTGTGTGTAGGACTTCAAAGATGCGGGAAGAGCTGTAGACTC.AGGTGGACCAACTACC	142	91.0256	WT
	38a	TCCTAATTATGTCTTGACTCGGTATTAAACGATATTTTCGTTGTTATCTCTTCCTTTTGTTTTTTGGTCTACATATATACAGGGCTTCAAAGATGCGGGAAGAGCTGTAGACTC.AGGTGGACTAACTACC	271	94.0972	WT
	38m	TCCTAATTATGTCTTGACTCGGTATTAAACGATATTTTCGTTGTTATCTCTTCTTTTTGTTTTTTGGTCTACATATATACAGGGCTTCAAAGATGTGGGAAGAGCTGTAGACTC.AGGTGGACTAACTACC	274	91.9463	WT
ΔG-19	138a	TCACCTGGTGCCCTAGTCTTTATTAAACGATAGCTTGATTGTTATCCCTTCCTTTTGTTTTTTGGTGTGTGTGTGTGTGTAGGACTTCAGAGATGCGGGAAGAGCTGTAGACTC.AGGTGGACCAACTACC	253	80.8307	WT
	138m1	ATTCACTTGGTGCCCTAGTCTTTATTAAACGATAGCTTGATTGTTATCCCTTCCTTTTGTTTTTTGGTGCGTGCGTGTATAGGACTTCAAAGATGCGGGAAGAGCTGTAGACTC.AGGTGGACCAACTACC	320	94.3953	WT
	138m2	GGTGCCCTAGTCTTTATTAAACGATAGCTTGATTGTTATCCCTTCCTTTTGTTTTTTGGTGCGTGCGTGTGTGTGTGTATAGGACTTCAAAGATGCGGGAAGAGCTGTAGACTC.AGGTGGACCAACTACC	260	91.5493	WT
	186a	TCACTTGGTGCCCTAGTCTTTATTAAACGATAGCTTGATTGTTATCCCTTCCTTTTGTTTTTTGGTGTGTGTGTGTGTGTAGGACTTCAGAGATGCGGGAAGAGCTGTAGACTC.AGGTGGACCAACTACC	262	82.6498	WT
	186m1	TTGGTGCCCTAGTCTTTATTAAACGATAGCTTGATTGTTATCCCTTCCTTTTGTTTTTTGGTGTGTGCGTGCGTGTGTGTAGGACTTCAAAGATGCGGGAAGAGCTGTAGACTC.AGGTGGACCAACTACC	298	93.125	WT
	186m2	TTGGTGCCCTAGTCTTTATTAAACGATAGCTTGATTGTTATCCCTTCCTTTTGTTTTTTGGTGTGTGTGTGCGTGTGTGTAGGACTTCAAAGATGCGGGAAGAGCTGTAGACTC.AGGTGGACCAACTACC	246	89.4545	WT
	38a	TCCTAATTATGTCTTGACTCGGTATTAAACGATATTTTCGTTGTTATCTCTTCCTTTTGTTTTTTGGTCTACATATATACAGGGCTTCAAAGATGCGGGAAGAGCTGTAGACTC.AGGTGGACTAACTACC	494	92.5094	WT
	38m	TCCTAATTATGTCTTGACTCGGTATTAAACGATATTTTCGTTGTTATCTCTTCTTTTTGTTTTTTGGTCTACATATATACAGGGCTTCAAAGATGTGGGAAGAGCTGTAGACTC.AGGTGGACTAACTACC	493	94.2639	WT
ΔG-20	138a	TCACCTGGTGCCCTAGTCTTTATTAAACGATAGCTTGATTGTTATCCCTTCCTTTTGTTTTTTGGTGTGTGTGTGTGTGTAGGACTTCAGAGATGCGGGAAGAGCTGTAGACTC.AGGTGGACCAACTACC	174	80.9302	WT
	138m1	ATTCACTTGGTGCCCTAGTCTTTATTAAACGATAGCTTGATTGTTATCCCTTCCTTTTGTTTTTTGGTGCGTGCGTGTATAGGACTTCAAAGATGCGGGAAGAGCTGTAGACTC.AGGTGGACCAACTACC	236	92.1875	WT
	138m2	GGTGCCCTAGTCTTTATTAAACGATAGCTTGATTGTTATCCCTTCCTTTTGTTTTTTGGTGCGTGCGTGTGTGTGTGTATAGGACTTCAAAGATGCGGGAAGAGCTGTAGACTC.AGGTGGACCAACTACC	196	92.891	WT
	186a	TCACTTGGTGCCCTAGTCTTTATTAAACGATAGCTTGATTGTTATCCCTTCCTTTTGTTTTTTGGTGTGTGTGTGTGTGTAGGACTTCAGAGATGCGGGAAGAGCTGTAGACTC.AGGTGGACCAACTACC	175	84.9515	WT
	186m1	TTGGTGCCCTAGTCTTTATTAAACGATAGCTTGATTGTTATCCCTTCCTTTTGTTTTTTGGTGTGTGCGTGCGTGTGTGTAGGACTTCAAAGATGCGGGAAGAGCTGTAGACTC.AGGTGGACCAACTACC	240	93.0233	WT
	186m2	TTGGTGCCCTAGTCTTTATTAAACGATAGCTTGATTGTTATCCCTTCCTTTTGTTTTTTGGTGTGTGTGTGCGTGTGTGTAGGACTTCAAAGATGCGGGAAGAGCTGTAGACTC.AGGTGGACCAACTACC	189	94.0299	WT
	38a	TCCTAATTATGTCTTGACTCGGTATTAAACGATATTTTCGTTGTTATCTCTTCCTTTTGTTTTTTGGTCTACATATATACAGGGCTTCAAAGATGCGGGAAGAGCTGTAGACTC.AGGTGGACTAACTACC	367	94.1026	WT
	38m	TCCTAATTATGTCTTGACTCGGTATTAAACGATATTTTCGTTGTTATCTCTTCTTTTTGTTTTTTGGTCTACATATATACAGGGCTTCAAAGATGTGGGAAGAGCTGTAGACTC.AGGTGGACTAACTACC	362	93.7824	WT
ΔG-22	138a	TCACCTGGTGCCCTAGTCTTTATTAAACGATAGCTTGATTGTTATCCCTTCCTTTTGTTTTTTGGTGTGTGTGTGTGTGTAGGACTTCAGAGATGCGGGAAGAGCTGTAGACTC.AGGTGGACCAACTACC	139	77.6536	WT
	138m1	ATTCACTTGGTGCCCTAGTCTTTATTAAACGATAGCTTGATTGTTATCCCTTCCTTTTGTTTTTTGGTGCGTGCGTGTATAGGACTTCAAAGATGCGGGAAGAGCTGTAGACTC.AGGTGGACCAACTACC	209	94.1441	WT
	138m2	GGTGCCCTAGTCTTTATTAAACGATAGCTTGATTGTTATCCCTTCCTTTTGTTTTTTGGTGCGTGCGTGTGTGTGTGTATAGGACTTCAAAGATGCGGGAAGAGCTGTAGACTC.AGGTGGACCAACTACC	189	89.5735	WT
	186a	TCACTTGGTGCCCTAGTCTTTATTAAACGATAGCTTGATTGTTATCCCTTCCTTTTGTTTTTTGGTGTGTGTGTGTGTGTAGGACTTCAGAGATGCGGGAAGAGCTGTAGACTC.AGGTGGACCAACTACC	181	81.5315	WT
	186m1	TTGGTGCCCTAGTCTTTATTAAACGATAGCTTGATTGTTATCCCTTCCTTTTGTTTTTTGGTGTGTGCGTGCGTGTGTGTAGGACTTCAAAGATGCGGGAAGAGCTGTAGACTC.AGGTGGACCAACTACC	167	93.2961	WT
	186m2	TTGGTGCCCTAGTCTTTATTAAACGATAGCTTGATTGTTATCCCTTCCTTTTGTTTTTTGGTGTGTGTGTGCGTGTGTGTAGGACTTCAAAGATGCGGGAAGAGCTGTAGACTC.AGGTGGACCAACTACC	177	89.8477	WT
	38a	TCCTAATTATGTCTTGACTCGGTATTAAACGATATTTTCGTTGTTATCTCTTCCTTTTGTTTTTTGGTCTACATATATACAGGGCTTCAAAGATGCGGGAAGAGCTGTAGACTC.AGGTGGACTAACTACC	299	94.9206	WT
	38m	TCCTAATTATGTCTTGACTCGGTATTAAACGATATTTTCGTTGTTATCTCTTCTTTTTGTTTTTTGGTCTACATATATACAGGGCTTCAAAGATGTGGGAAGAGCTGTAGACTC.AGGTGGACTAACTACC	293	94.5161	WT
ΔG-24	138a	TCACCTGGTGCCCTAGTCTTTATTAAACGATAGCTTGATTGTTATCCCTTCCTTTTGTTTTTTGGTGTGTGTGTGTGTGTAGGACTTCAGAGATGCGGGAAGAGCTGTAGACTC.AGGTGGACCAACTACC	126	74.5562	WT
	138m1	ATTCACTTGGTGCCCTAGTCTTTATTAAACGATAGCTTGATTGTTATCCCTTCCTTTTGTTTTTTGGTGCGTGCGTGTATAGGACTTCAAAGATGCGGGAAGAGCT--------.-GGTGGACCAACTACC	136	99.3	-9bp
	138m2	GGTGCCCTAGTCTTTATTAAACGATAGCTTGATTGTTATCCCTTCCTTTTGTTTTTTGGTGCGTGCGTGTGTGTGTGTATAGGACTTCAAAGATGCGGGAAGAGCTGTAGACTC.AGGTGGACCAACTACC	142	87.1166	WT
	186a	TCACTTGGTGCCCTAGTCTTTATTAAACGATAGCTTGATTGTTATCCCTTCCTTTTGTTTTTTGGTGTGTGTGTGTGTGTAGGACTTCAGAGATGCGGGAAGAGCTGTAGACTC.AGGTGGACCAACTACC	142	82.5581	WT
	186m1	TTGGTGCCCTAGTCTTTATTAAACGATAGCTTGATTGTTATCCCTTCCTTTTGTTTTTTGGTGTGTGCGTGCGTGTGTGTAGGACTTCAAAGATGCGGGAAGAGCTGTAGACTC.AGGTGGACCAACTACC	154	93.3333	WT
	186m2	TTGGTGCCCTAGTCTTTATTAAACGATAGCTTGATTGTTATCCCTTCCTTTTGTTTTTTGGTGTGTGTGTGCGTGTGTGTAGGACTTCAAAGATGCGGGAAGAGCTGTAGACTC.AGGTGGACCAACTACC	101	94.3925	WT
	38a	TCCTAATTATGTCTTGACTCGGTATTAAACGATATTTTCGTTGTTATCTCTTCCTTTTGTTTTTTGGTCTACATATATACAGGGCTTCAAAGATGCGGGAAGAGCTGTAGACTC.AGGTGGACTAACTACC	212	93.8053	WT
	38m	TCCTAATTATGTCTTGACTCGGTATTAAACGATATTTTCGTTGTTATCTCTTCTTTTTGTTTTTTGGTCTACATATATACAGGGCTTCAAAGATGTGGGAAGAGCTGTAGACTC.AGGTGGACTAACTACC	276	92.6174	WT
ΔG-25	138a	TCACCTGGTGCCCTAGTCTTTATTAAACGATAGCTTGATTGTTATCCCTTCCTTTTGTTTTTTGGTGTGTGTGTGTGTGTAGGACTTCAGAGATGCGGGAAGAGCTGTAGACTC.AGGTGGACCAACTACC	166	83.4171	WT
	138m1	ATTCACTTGGTGCCCTAGTCTTTATTAAACGATAGCTTGATTGTTATCCCTTCCTTTTGTTTTTTGGTGCGTGCGTGTATAGGACTTCAAAGATGCGGGAAGAGCTGTAGACTC.AGGTGGACCAACTACC	254	95.4887	WT
	138m2	GGTGCCCTAGTCTTTATTAAACGATAGCTTGATTGTTATCCCTTCCTTTTGTTTTTTGGTGCGTGCGTGTGTGTGTGTATAGGACTTCAAAGATGCGGGAAGAGCTGTAGACTC.AGGTGGACCAACTACC	225	89.2857	WT
	186a	TCACTTGGTGCCCTAGTCTTTATTAAACGATAGCTTGATTGTTATCCCTTCCTTTTGTTTTTTGGTGTGTGTGTGTGTGTAGGACTTCAGAGATGCGGGAAGAGCTGTAGACTC.AGGTGGACCAACTACC	182	81.6143	WT
	186m1	TTGGTGCCCTAGTCTTTATTAAACGATAGCTTGATTGTTATCCCTTCCTTTTGTTTTTTGGTGTGTGCGTGCGTGTGTGTAGGACTTCAAAGATGCGGGAAGAGCTGTAGACTC.AGGTGGACCAACTACC	228	94.6058	WT
	186m2	TTGGTGCCCTAGTCTTTATTAAACGATAGCTTGATTGTTATCCCTTCCTTTTGTTTTTTGGTGTGTGTGTGCGTGTGTGTAGGACTTCAAAGATGCGGGAAGAGCTGTAGACTC.AGGTGGACCAACTACC	185	92.9648	WT
	38a	TCCTAATTATGTCTTGACTCGGTATTAAACGATATTTTCGTTGTTATCTCTTCCTTTTGTTTTTTGGTCTACATATATACAGGGCTTCAAAGATGCGGGAAGAGCTGTAGACTC.AGGTGGACTAACTACC	499	94.1509	WT
	38m	TCCTAATTATGTCTTGACTCGGTATTAAACGATATTTTCGTTGTTATCTCTTCTTTTTGTTTTTTGGTCTACATATATACAGGGCTTCAAAGATGTGGGAAGAGCTGTAGACTC.AGGTGGACTAACTACC	494	93.032	WT
ΔG-26	138a	TCACCTGGTGCCCTAGTCTTTATTAAACGATAGCTTGATTGTTATCCCTTCCTTTTGTTTTTTGGTGTGTGTGTGTGTGTAGGACTTCAGAGATGCGGGAAGAGCTGTAGACTC.AGGTGGACCAACTACC	100	78.125	WT
	138m1	ATTCACTTGGTGCCCTAGTCTTTATTAAACGATAGCTTGATTGTTATCCCTTCCTTTTGTTTTTTGGTGCGTGCGTGTATAGGACTTCAAAGATGCGGGAAGAGCTGTAGACTC.AGGTGGACCAACTACC	142	92.8105	WT
	138m2	GGTGCCCTAGTCTTTATTAAACGATAGCTTGATTGTTATCCCTTCCTTTTGTTTTTTGGTGCGTGCGTGTGTGTGTGTATAGGACTTCAAAGATGCGGGAAGAGCTGTAGACTC.AGGTGGACCAACTACC	96	87.2727	WT
	186a	TCACTTGGTGCCCTAGTCTTTATTAAACGATAGCTTGATTGTTATCCCTTCCTTTTGTTTTTTGGTGTGTGTGTGTGTGTAGGACTTCAGAGATGCGGGAAGAGCTGTAGACTC.AGGTGGACCAACTACC	86	83.4951	WT
	186m1	TTGGTGCCCTAGTCTTTATTAAACGATAGCTTGATTGTTATCCCTTCCTTTTGTTTTTTGGTGTGTGCGTGCGTGTGTGTAGGACTTCAAAGATGCGGGAAGAGCTGTAGACTC.AGGTGGACCAACTACC	116	96.6667	WT
	186m2	TTGGTGCCCTAGTCTTTATTAAACGATAGCTTGATTGTTATCCCTTCCTTTTGTTTTTTGGTGTGTGTGTGCGTGTGTGTAGGACTTCAAAGATGCGGGAAGAGCTGTAGACTC.AGGTGGACCAACTACC	81	87.0968	WT
	38a	TCCTAATTATGTCTTGACTCGGTATTAAACGATATTTTCGTTGTTATCTCTTCCTTTTGTTTTTTGGTCTACATATATACAGGGCTTCAAAGATGCGGGAAGAGCTGTAGACTC.AGGTGGACTAACTACC	169	96.0227	WT
	38m	TCCTAATTATGTCTTGACTCGGTATTAAACGATATTTTCGTTGTTATCTCTTCTTTTTGTTTTTTGGTCTACATATATACAGGGCTTCAAAGATGTGGGAAGAGCTGTAGACTC.AGGTGGACTAACTACC	178	90.8163	WT
ΔG-28	138a	TCACCTGGTGCCCTAGTCTTTATTAAACGATAGCTTGATTGTTATCCCTTCCTTTTGTTTTTTGGTGTGTGTGTGTGTGTAGGACTTCAGAGATGCGGGAAGAGCTGTAGACTC.AGGTGGACCAACTACC	127	82.4675	WT
	138m1	ATTCACTTGGTGCCCTAGTCTTTATTAAACGATAGCTTGATTGTTATCCCTTCCTTTTGTTTTTTGGTGCGTGCGTGTATAGGACTTCAAAGATGCGGGAAGAGCTGTAGACTC.AGGTGGACCAACTACC	160	94.1176	WT
	138m2	GGTGCCCTAGTCTTTATTAAACGATAGCTTGATTGTTATCCCTTCCTTTTGTTTTTTGGTGCGTGCGTGTGTGTGTGTATAGGACTTCAAAGATGCGGGAAGAGCTGTAGACTC.AGGTGGACCAACTACC	106	91.3793	WT
	186a	TCACTTGGTGCCCTAGTCTTTATTAAACGATAGCTTGATTGTTATCCCTTCCTTTTGTTTTTTGGTGTGTGTGTGTGTGTAGGACTTCAGAGATGCGGGAAGAGCTGTAGACTC.AGGTGGACCAACTACC	138	87.8981	WT
	186m1	TTGGTGCCCTAGTCTTTATTAAACGATAGCTTGATTGTTATCCCTTCCTTTTGTTTTTTGGTGTGTGCGTGCGTGTGTGTAGGACTTCAAAGATGCGGGAAGAGCTGTAGACTC.AGGTGGACCAACTACC	135	95.7447	WT
	186m2	TTGGTGCCCTAGTCTTTATTAAACGATAGCTTGATTGTTATCCCTTCCTTTTGTTTTTTGGTGTGTGTGTGCGTGTGTGTAGGACTTCAAAGATGCGGGAAGAGCTGTAGACTC.AGGTGGACCAACTACC	110	94.0171	WT
	38a	TCCTAATTATGTCTTGACTCGGTATTAAACGATATTTTCGTTGTTATCTCTTCCTTTTGTTTTTTGGTCTACATATATACAGGGCTTCAAAGATGCGGGAAGAGCTGTAGACTC.AGGTGGACTAACTACC	367	94.832	WT
	38m	TCCTAATTATGTCTTGACTCGGTATTAAACGATATTTTCGTTGTTATCTCTTCTTTTTGTTTTTTGGTCTACATATATACAGGGCTTCAAAGATGTGGGAAGAGCTGTAGACTC.AGGTGGACTAACTACC	404	93.3025	WT
ΔG-30	138a	TCACCTGGTGCCCTAGTCTTTATTAAACGATAGCTTGATTGTTATCCCTTCCTTTTGTTTTTTGGTGTGTGTGTGTGTGTAGGACTTCAGAGATGCGGGAAGAGCTGTAGACTC.AGGTGGACCAACTACC	132	80	WT
	138m1	ATTCACTTGGTGCCCTAGTCTTTATTAAACGATAGCTTGATTGTTATCCCTTCCTTTTGTTTTTTGGTGCGTGCGTGTATAGGACTTCAAAGATGCGGGAAGAGCTGTAGACTC.AGGTGGACCAACTACC	206	94.4954	WT
	138m2	GGTGCCCTAGTCTTTATTAAACGATAGCTTGATTGTTATCCCTTCCTTTTGTTTTTTGGTGCGTGCGTGTGTGTGTGTATAGGACTTCAAAGATGCGGGAAGAGCTGTAGACTC.AGGTGGACCAACTACC	150	86.7052	WT
	186a	TCACTTGGTGCCCTAGTCTTTATTAAACGATAGCTTGATTGTTATCCCTTCCTTTTGTTTTTTGGTGTGTGTGTGTGTGTAGGACTTCAGAGATGCGGGAAGAGCTGTAGACTC.AGGTGGACCAACTACC	172	85.1485	WT
	186m1	TTGGTGCCCTAGTCTTTATTAAACGATAGCTTGATTGTTATCCCTTCCTTTTGTTTTTTGGTGTGTGCGTGCGTGTGTGTAGGACTTCAAAGATGCGGGAAGAGCTGTAGACTC.AGGTGGACCAACTACC	157	94.012	WT
	186m2	TTGGTGCCCTAGTCTTTATTAAACGATAGCTTGATTGTTATCCCTTCCTTTTGTTTTTTGGTGTGTGTGTGCGTGTGTGTAGGACTTCAAAGATGCGGGAAGAGCTGTAGACTC.AGGTGGACCAACTACC	152	92.6829	WT
	38a	TCCTAATTATGTCTTGACTCGGTATTAAACGATATTTTCGTTGTTATCTCTTCCTTTTGTTTTTTGGTCTACATATATACAGGGCTTCAAAGATGCGGGAAGAGCTGTAGACTC.AGGTGGACTAACTACC	282	94.3144	WT
	38m	TCCTAATTATGTCTTGACTCGGTATTAAACGATATTTTCGTTGTTATCTCTTCTTTTTGTTTTTTGGTCTACATATATACAGGGCTTCAAAGATGTGGGAAGAGCTGTAGACTC.AGGTGGACTAACTACC	300	94.0439	WT
ΔG-31	138a	TCACCTGGTGCCCTAGTCTTTATTAAACGATAGCTTGATTGTTATCCCTTCCTTTTGTTTTTTGGTGTGTGTGTGTGTGTAGGACTTCAGAGATGCGGGAAGAGCTGTAGACTC.AGGTGGACCAACTACC	270	81.8182	WT
	138m1	ATTCACTTGGTGCCCTAGTCTTTATTAAACGATAGCTTGATTGTTATCCCTTCCTTTTGTTTTTTGGTGCGTGCGTGTATAGGACTTCAAAGATGCGGGAAGAGCTGTAGACTC.AGGTGGACCAACTACC	368	95.8333	WT
	138m2	GGTGCCCTAGTCTTTATTAAACGATAGCTTGATTGTTATCCCTTCCTTTTGTTTTTTGGTGCGTGCGTGTGTGTGTGTATAGGACTTCAAAGATGCGGGAAGAGCTGTAGACTC.AGGTGGACCAACTACC	261	90.3114	WT
	186a	TCACTTGGTGCCCTAGTCTTTATTAAACGATAGCTTGATTGTTATCCCTTCCTTTTGTTTTTTGGTGTGTGTGTGTGTGTAGGACTTCAGAGATGCGGGAAGAGCTGTAGACTC.AGGTGGACCAACTACC	226	79.021	WT
	186m1	TTGGTGCCCTAGTCTTTATTAAACGATAGCTTGATTGTTATCCCTTCCTTTTGTTTTTTGGTGTGTGCGTGCGTGTGTGTAGGACTTCAAAGATGCGGGAAGAGCTGTAGACTC.AGGTGGACCAACTACC	305	94.7205	WT
	186m2	TTGGTGCCCTAGTCTTTATTAAACGATAGCTTGATTGTTATCCCTTCCTTTTGTTTTTTGGTGTGTGTGTGCGTGTGTGTAGGACTTCAAAGATGCGGGAAGAGCTGTAGACTC.AGGTGGACCAACTACC	244	88.4058	WT
	38a	TCCTAATTATGTCTTGACTCGGTATTAAACGATATTTTCGTTGTTATCTCTTCCTTTTGTTTTTTGGTCTACATATATACAGGGCTTCAAAGATGCGGGAAGAGCTGTAGACTC.AGGTGGACTAACTACC	450	94.5378	WT
	38m	TCCTAATTATGTCTTGACTCGGTATTAAACGATATTTTCGTTGTTATCTCTTCTTTTTGTTTTTTGGTCTACATATATACAGGGCTTCAAAGATGTGGGAAGAGCTGTAGACTC.AGGTGGACTAACTACC	483	92.8846	WT
ΔG-32	138a	TCACCTGGTGCCCTAGTCTTTATTAAACGATAGCTTGATTGTTATCCCTTCCTTTTGTTTTTTGGTGTGTGTGTGTGTGTAGGACTTCAGAGATGCGGGAAGAGCTGTAGACTC.AGGTGGACCAACTACC	259	84.918	WT
	138m1	ATTCACTTGGTGCCCTAGTCTTTATTAAACGATAGCTTGATTGTTATCCCTTCCTTTTGTTTTTTGGTGCGTGCGTGTATAGGACTTCAAAGATGCGGGAAGAGCTGTAGACTC.AGGTGGACCAACTACC	315	94.0299	WT
	138m2	GGTGCCCTAGTCTTTATTAAACGATAGCTTGATTGTTATCCCTTCCTTTTGTTTTTTGGTGCGTGCGTGTGTGTGTGTATAGGACTTCAAAGATGCGGGAAGAGCTGTAGACTC.AGGTGGACCAACTACC	255	89.1608	WT
	186a	TCACTTGGTGCCCTAGTCTTTATTAAACGATAGCTTGATTGTTATCCCTTCCTTTTGTTTTTTGGTGTGTGTGTGTGTGTAGGACTTCAGAGATGCGGGAAGAGCTGTAGACTC.AGGTGGACCAACTACC	226	80.7143	WT
	186m1	TTGGTGCCCTAGTCTTTATTAAACGATAGCTTGATTGTTATCCCTTCCTTTTGTTTTTTGGTGTGTGCGTGCGTGTGTGTAGGACTTCAAAGATGCGGGAAGAGCTGTAGACTC.AGGTGGACCAACTACC	276	93.2432	WT
	186m2	TTGGTGCCCTAGTCTTTATTAAACGATAGCTTGATTGTTATCCCTTCCTTTTGTTTTTTGGTGTGTGTGTGCGTGTGTGTAGGACTTCAAAGATGCGGGAAGAGCTGTAGACTC.AGGTGGACCAACTACC	252	90.3226	WT
	38a	TCCTAATTATGTCTTGACTCGGTATTAAACGATATTTTCGTTGTTATCTCTTCCTTTTGTTTTTTGGTCTACATATATACAGGGCTTCAAAGATGCGGGAAGAGCTGTAGACTC.AGGTGGACTAACTACC	528	93.617	WT
	38m	TCCTAATTATGTCTTGACTCGGTATTAAACGATATTTTCGTTGTTATCTCTTCTTTTTGTTTTTTGGTCTACATATATACAGGGCTTCAAAGATGTGGGAAGAGCTGTAGACTC.AGGTGGACTAACTACC	480	94.8617	WT
ΔG-33	138a	TCACCTGGTGCCCTAGTCTTTATTAAACGATAGCTTGATTGTTATCCCTTCCTTTTGTTTTTTGGTGTGTGTGTGTGTGTAGGACTTCAGAGATGCGGGAAGAGCTGTAGACTC.AGGTGGACCAACTACC	239	73.5385	WT
	138m1	ATTCACTTGGTGCCCTAGTCTTTATTAAACGATAGCTTGATTGTTATCCCTTCCTTTTGTTTTTTGGTGCGTGCGTGTATAGGACTTCAAAGATGCGGGAAGAGCTGTAGACTC.AGGTGGACCAACTACC	372	91.8519	WT
	138m2	GGTGCCCTAGTCTTTATTAAACGATAGCTTGATTGTTATCCCTTCCTTTTGTTTTTTGGTGCGTGCGTGTGTGTGTGTATAGGACTTCAAAGATGCGGGAAGAGCTGTAGACTC.AGGTGGACCAACTACC	280	88.0503	WT
	186a	TCACTTGGTGCCCTAGTCTTTATTAAACGATAGCTTGATTGTTATCCCTTCCTTTTGTTTTTTGGTGTGTGTGTGTGTGTAGGACTTCAGAGATGCGGGAAGAGCTGTAGACTC.AGGTGGACCAACTACC	261	79.8165	WT
	186m1	TTGGTGCCCTAGTCTTTATTAAACGATAGCTTGATTGTTATCCCTTCCTTTTGTTTTTTGGTGTGTGCGTGCGTGTGTGTAGGACTTCAAAGATGCGGGAAGAGCTGTAGACTC.AGGTGGACCAACTACC	336	94.6479	WT
	186m2	TTGGTGCCCTAGTCTTTATTAAACGATAGCTTGATTGTTATCCCTTCCTTTTGTTTTTTGGTGTGTGTGTGCGTGTGTGTAGGACTTCAAAGATGCGGGAAGAGCTGTAGACTC.AGGTGGACCAACTACC	285	89.3417	WT
	38a	TCCTAATTATGTCTTGACTCGGTATTAAACGATATTTTCGTTGTTATCTCTTCCTTTTGTTTTTTGGTCTACATATATACAGGGCTTCAAAGATGCGGGAAGAGCTGTAGACTC.AGGTGGACTAACTACC	636	94.362	WT
	38m	TCCTAATTATGTCTTGACTCGGTATTAAACGATATTTTCGTTGTTATCTCTTCTTTTTGTTTTTTGGTCTACATATATACAGGGCTTCAAAGATGTGGGAAGAGCTGTAGACTC.AGGTGGACTAACTACC	745	92.203	WT
ΔG-34	138a	TCACCTGGTGCCCTAGTCTTTATTAAACGATAGCTTGATTGTTATCCCTTCCTTTTGTTTTTTGGTGTGTGTGTGTGTGTAGGACTTCAGAGATGCGGGAAGAGCTGTAGACTC.AGGTGGACCAACTACC	215	84.6457	WT
	138m1	ATTCACTTGGTGCCCTAGTCTTTATTAAACGATAGCTTGATTGTTATCCCTTCCTTTTGTTTTTTGGTGCGTGCGTGTATAGGACTTCAAAGATGCGGGAAGAGCTGTAGACTC.AGGTGGACCAACTACC	260	92.8571	WT
	138m2	GGTGCCCTAGTCTTTATTAAACGATAGCTTGATTGTTATCCCTTCCTTTTGTTTTTTGGTGCGTGCGTGTGTGTGTGTATAGGACTTCAAAGATGCGGGAAGAGCTGTAGACTC.AGGTGGACCAACTACC	202	95.283	WT
	186a	TCACTTGGTGCCCTAGTCTTTATTAAACGATAGCTTGATTGTTATCCCTTCCTTTTGTTTTTTGGTGTGTGTGTGTGTGTAGGACTTCAGAGATGCGGGAAGAGCTGTAGACTC.AGGTGGACCAACTACC	196	87.1111	WT
	186m1	TTGGTGCCCTAGTCTTTATTAAACGATAGCTTGATTGTTATCCCTTCCTTTTGTTTTTTGGTGTGTGCGTGCGTGTGTGTAGGACTTCAAAGATGCGGGAAGAGCTGTAGACTC.AGGTGGACCAACTACC	231	89.1892	WT
	186m2	TTGGTGCCCTAGTCTTTATTAAACGATAGCTTGATTGTTATCCCTTCCTTTTGTTTTTTGGTGTGTGTGTGCGTGTGTGTAGGACTTCAAAGATGCGGGAAGAGCTGTAGACTC.AGGTGGACCAACTACC	201	91.7808	WT
	38a	TCCTAATTATGTCTTGACTCGGTATTAAACGATATTTTCGTTGTTATCTCTTCCTTTTGTTTTTTGGTCTACATATATACAGGGCTTCAAAGATGCGGGAAGAGCTGTAGACTC.AGGTGGACTAACTACC	414	94.0909	WT
	38m	TCCTAATTATGTCTTGACTCGGTATTAAACGATATTTTCGTTGTTATCTCTTCTTTTTGTTTTTTGGTCTACATATATACAGGGCTTCAAAGATGTGGGAAGAGCTGTAGACTC.AGGTGGACTAACTACC	448	94.1176	WT
ΔG-36	138a	TCACCTGGTGCCCTAGTCTTTATTAAACGATAGCTTGATTGTTATCCCTTCCTTTTGTTTTTTGGTGTGTGTGTGTGTGTAGGACTTCAGAGATGCGGGAAGAGCTGTAGACTC.AGGTGGACCAACTACC	324	80.597	WT
	138m1	ATTCACTTGGTGCCCTAGTCTTTATTAAACGATAGCTTGATTGTTATCCCTTCCTTTTGTTTTTTGGTGCGTGCGTGTATAGGACTTCAAAGATGCGGGAAGAGCTGTAGACTC.AGGTGGACCAACTACC	413	93.4389	WT
	138m2	GGTGCCCTAGTCTTTATTAAACGATAGCTTGATTGTTATCCCTTCCTTTTGTTTTTTGGTGCGTGCGTGTGTGTGTGTATAGGACTTCAAAGATGCGGGAAGAGCTGTAGACTC.AGGTGGACCAACTACC	326	82.9517	WT
	186a	TCACTTGGTGCCCTAGTCTTTATTAAACGATAGCTTGATTGTTATCCCTTCCTTTTGTTTTTTGGTGTGTGTGTGTGTGTAGGACTTCAGAGATGCGGGAAGAGCTGTAGACTC.AGGTGGACCAACTACC	296	81.0959	WT
	186m1	TTGGTGCCCTAGTCTTTATTAAACGATAGCTTGATTGTTATCCCTTCCTTTTGTTTTTTGGTGTGTGCGTGCGTGTGTGTAGGACTTCAAAGATGCGGGAAGAGCTGTAGACTC.AGGTGGACCAACTACC	370	94.8718	WT
	186m2	TTGGTGCCCTAGTCTTTATTAAACGATAGCTTGATTGTTATCCCTTCCTTTTGTTTTTTGGTGTGTGTGTGCGTGTGTGTAGGACTTCAAAGATGCGGGAAGAGCTGTAGACTC.AGGTGGACCAACTACC	259	91.5194	WT
	38a	TCCTAATTATGTCTTGACTCGGTATTAAACGATATTTTCGTTGTTATCTCTTCCTTTTGTTTTTTGGTCTACATATATACAGGGCTTCAAAGATGCGGGAAGAGCTGTAGACTC.AGGTGGACTAACTACC	523	92.4028	WT
	38m	TCCTAATTATGTCTTGACTCGGTATTAAACGATATTTTCGTTGTTATCTCTTCTTTTTGTTTTTTGGTCTACATATATACAGGGCTTCAAAGATGTGGGAAGAGCTGTAGACTC.AGGTGGACTAACTACC	637	95.3593	WT
ΔG-38	138a	TCACCTGGTGCCCTAGTCTTTATTAAACGATAGCTTGATTGTTATCCCTTCCTTTTGTTTTTTGGTGTGTGTGTGTGTGTAGGACTTCAGAGATGCGGGAAGAGCTGTAGACTC.AGGTGGACCAACTACC	381	82.1121	WT
	138m1	ATTCACTTGGTGCCCTAGTCTTTATTAAACGATAGCTTGATTGTTATCCCTTCCTTTTGTTTTTTGGTGCGTGCGTGTATAGGACTTCAAAGATGCGGGAAGAGCTGTAGACTC.AGGTGGACCAACTACC	546	95.4545	WT
	138m2	GGTGCCCTAGTCTTTATTAAACGATAGCTTGATTGTTATCCCTTCCTTTTGTTTTTTGGTGCGTGCGTGTGTGTGTGTATAGGACTTCAAAGATGCGGGAAGAGCTGTAGACTC.AGGTGGACCAACTACC	411	85.625	WT
	186a	TCACTTGGTGCCCTAGTCTTTATTAAACGATAGCTTGATTGTTATCCCTTCCTTTTGTTTTTTGGTGTGTGTGTGTGTGTAGGACTTCAGAGATGCGGGAAGAGCTGTAGACTC.AGGTGGACCAACTACC	370	82.2222	WT
	186m1	TTGGTGCCCTAGTCTTTATTAAACGATAGCTTGATTGTTATCCCTTCCTTTTGTTTTTTGGTGTGTGCGTGCGTGTGTGTAGGACTTCAAAGATGCGGGAAGAGCTGTAGACTC.AGGTGGACCAACTACC	417	93.0804	WT
	186m2	TTGGTGCCCTAGTCTTTATTAAACGATAGCTTGATTGTTATCCCTTCCTTTTGTTTTTTGGTGTGTGTGTGCGTGTGTGTAGGACTTCAAAGATGCGGGAAGAGCTGTAGACTC.AGGTGGACCAACTACC	296	92.5	WT
	38a	TCCTAATTATGTCTTGACTCGGTATTAAACGATATTTTCGTTGTTATCTCTTCCTTTTGTTTTTTGGTCTACATATATACAGGGCTTCAAAGATGCGGGAAGAGCTGTAGACTC.AGGTGGACTAACTACC	881	94.4266	WT
	38m	TCCTAATTATGTCTTGACTCGGTATTAAACGATATTTTCGTTGTTATCTCTTCTTTTTGTTTTTTGGTCTACATATATACAGGGCTTCAAAGATGTGGGAAGAGCTGTAGACTC.AGGTGGACTAACTACC	1010	93.692	WT
KO-2	138a		2	-	-
	138m1	ATTCACTTGGTGCCCTAGTCTTTATTAAACGATAGCTTGATTGTTATCCCTTCCTTTTGTTTTTTGGTGCGTGCGTGTATAGGACTTCAAAGATGCGGGAAGAGCTGTAGAC--.AGGTGGACCAACTACC	299	98.32	Indel:-2
	138m2		nd	-	-
	186a	TCACTTGGTGCCCTAGTCTTTATTAAACGATAGCTTGATTGTTATCCCTTCCTTTTGTTTTTTGGTGTGTGTGTGTGTGTAGGACTTCAGAGATGCGGGAAGAGCTGTAGACT-.AGGTGGACCAACTACC	216	99.53	Indel:-1
	186m1	TTGGTGCCCTAGTCTTTATTAAACGATAGCTTGATTGTTATCCCTTCCTTTTGTTTTTTGGTGTGTGCGTGCGTGTGTGTAGGACTTCAAAGATGCGGGAAGAGCTGTAGACTCTAGGTGGACCAACTACC	235	97.87	Indel:+1
	186m2		2	-	-
	38a	TCCTAATTATGTCTTGACTCGGTATTAAACGATATTTTCGTTGTTATCTCTTCCTTTTGTTTTTTGGTCTACATATATACAGGGCTTCAAAGATGCGGGAAGAGCTGTAGACT-.AGGTGGACTAACTACC	514	98.83	Indel:-1
	38m	TCCTAATTATGTCTTGACTCGGTATTAAACGATATTTTCGTTGTTATCTCTTCTTTTTGTTTTTTGGTCTACATATATACAGGGCTTCAAAGATGTGGGAAGAGCTGTAGAC--.AGGTGGACTAACTACC	490	98.77	Indel:-2
KO-4	138a	TCACCTGGTGCCCTAGTCTTTATTAAACGATAGCTTGATTGTTATCCCTTCCTTTTGTTTTTTGGTGTGTGTGTGTGTGTAGGACTTCAGAGATGCGGGAAGAGCTGTAGACT-.AGGTGGACCAACTACC	378	98.14	Indel:-1
	138m1		nd	-	-
	138m2	GGTGCCCTAGTCTTTATTAAACGATAGCTTGATTGTTATCCCTTCCTTTTGTTTTTTGGTGCGTGCGTGTGTGTGTGTATAGGACTTCAAAGATGCGGGAAGAGCTGTAG----.AGGTGGACCAACTACC	419	95.7	Indel:-4
	186a	TCACTTGGTGCCCTAGTCTTTATTAAACGATAGCTTGATTGTTATCCCTTCCTTTTGTTTTTTGGTGTGTGTGTGTGTGTAGGACTTCAGAGATGCGGGAAGAGCTGTAGAC--.AGGTGGACCAACTACC	403	97.02	Indel:-2
	186m1	TTGGTGCCCTAGTCTTTATTAAACGATAGCTTGATTGTTATCCCTTCCTTTTGTTTTTTGGTGTGTGCGTGCGTGTGTGTAGGACTTCAAAGATGCGGGAAGAGCTGTAGACT-.AGGTGGACCAACTACC	453	97.79	Indel:-1
	186m2		11	-	-
	38a	TCCTAATTATGTCTTGACTCGGTATTAAACGATATTTTCGTTGTTATCTCTTCCTTTTGTTTTTTGGTCTACATATATACAGGGCTTCAAAGATGCGGGAAGAGCTGTAGACTCAAGGTGGACTAACTACC	735	98.36	Indel:+1
	38m	TCCTAATTATGTCTTGACTCGGTATTAAACGATATTTTCGTTGTTATCTCTTCTTTTTGTTTTTTGGTCTACATATATACAGGGCTTCAAAGATGTGGGAAGAGCTGTAGAC--.AGGTGGACTAACTACC	808	97.77	Indel:-2
KO-5	138a		nd
	138m1	ATTCACTTGGTGCCCTAGTCTTTATTAAACGATAGCTTGATTGTTATCCCTTCCTTTTGTTTTTTGGTGCGTGCGTGTATAGGACTTCAAAGATGCGGGAAGAGCTGTAGACTC.-GGTGGACCAACTACC	1	-	-
	138m2		nd	-	-
	186a		nd	-	-
	186m1	TTGGTGCCCTAGTCTTTATTAAACGATAGCTTGATTGTTATCCCTTCCTTTTGTTTTTTGGTGTGTGCGTGCGTGTGTGTAGGACTTCAAAGATGCGGGAAGAGCTGTAGAC--.AGGTGGACCAACTACC	1205	99.83	Indel:-2
	186m2		1	-	-
	38a	TCCTAATTATGTCTTGACTCGGTATTAAACGATATTTTCGTTGTTATCTCTTCCTTTTGTTTTTTGGTCTACATATATACAGGGCTTCAAAGATGCGGGAAGAGCTGTAGACT-.AGGTGGACTAACTACC	1648	99.93	Indel:-1
	38m	TCCTAATTATGTCTTGACTCGGTATTAAACGATATTTTCGTTGTTATCTCTTCTTTTTGTTTTTTGGTCTACATATATACAGGGCTTCAAAGATGTGGGAAGAGCTGTAG----.AGGTGGACTAACTACC	1841	99.78	Indel:-4
KO-7	138a	TCACCTGGTGCCCTAGTCTTTATTAAACGATAGCTTGATTGTTATCCCTTCCTTTTGTTTTTTGGTGTGTGTGTGTGTGTAGGACTTCAGAGATGCGGGAAGAGCTGTAG----.AGGTGGACCAACTACC	340	98.23	Indel:-4
	138m1	ATTCACTTGGTGCCCTAGTCTTTATTAAACGATAGCTTGATTGTTATCCCTTCCTTTTGTTTTTTGGTGCGTGCGTGTATAGGACTTCAAAGATGCGGGAAGAGCTGTAGAC--.AGGTGGACCAACTACC	422	99.28	Indel:-2
	138m2		nd	-	-
	186a	TCACTTGGTGCCCTAGTCTTTATTAAACGATAGCTTGATTGTTATCCCTTCCTTTTGTTTTTTGGTGTGTGTGTGTGTGTAGGACTTCAGAGATGCGGGAAGAGCTGTAGACT-.AGGTGGACCAACTACC	327	99.08	Indel:-1
	186m1	TTGGTGCCCTAGTCTTTATTAAACGATAGCTTGATTGTTATCCCTTCCTTTTGTTTTTTGGTGTGTGCGTGCGTGTGTGTAGGACTTCAAAGATGCGGGAAGAGCTGTAGACT-.AGGTGGACCAACTACC	347	96.54	Indel:-1
	186m2		12	-	-
	38a	TCCTAATTATGTCTTGACTCGGTATTAAACGATATTTTCGTTGTTATCTCTTCCTTTTGTTTTTTGGTCTACATATATACAGGGCTTCAAAGATGCGGGAAGAGCTGTAGA---.AGGTGGACTAACTACC	1918	98.74	Indel:-3
	38m	TCCTAATTATGTCTTGACTCGGTATTAAACGATATTTTCGTTGTTATCTCTTCTTTTTGTTTTTTGGTCTACATATATACAGGGCTTCAAAGATGTGGGAAGAGCTGTAGACT-.AGGTGGACTAACTACC	2163	98.56	Indel:-1
KO-10	138a		nd	-	-
	138m1	ATTCACTTGGTGCCCTAGTCTTTATTAAACGATAGCTTGATTGTTATCCCTTCCTTTTGTTTTTTGGTGCGTGCGTGTATAGGACTTCAAAGATGCGGGAAGAGCTGTAGACTC.-GGTGGACCAACTACC	874	100	Indel:-1
	138m2	GGTGCCCTAGTCTTTATTAAACGATAGCTTGATTGTTATCCCTTCCTTTTGTTTTTTGGTGCGTGCGTGTGTGTGTGTATAGGACTTCAAAGATGCGGGAAGAGCTGTAG----.AGGTGGACCAACTACC	687	100	Indel:-4
	186a		nd	-	-
	186m1		1	-	-
	186m2		nd	-	-
	38a	TCCTAATTATGTCTTGACTCGGTATTAAACGATATTTTCGTTGTTATCTCTTCCTTTTGTTTTTTGGTCTACATATATACAGGGCTTCAAAGATGCGGGAAGAGCTGTAG----.AGGTGGACTAACTACC	1312	100	Indel:-4
	38m	TCCTAATTATGTCTTGACTCGGTATTAAACGATATTTTCGTTGTTATCTCTTCTTTTTGTTTTTTGGTCTACATATATACAGGGCTTCAAAGATGTGGGAAGAGCTGTAGA---.AGGTGGACTAACTACC	1491	99.86	Indel:-3
KO-12	138a	TCACCTGGTGCCCTAGTCTTTATTAAACGATAGCTTGATTGTTATCCCTTCCTTTTGTTTTTTGGTGTGTGTGTGTGTGTAGGACTTCAGAGATGCGGGAAGAGCTGTAGA---.AGGTGGACCAACTACC	175	98.85	Indel:-3
	138m1		2	-	-
	138m2		4	-	-
	186a	TCACTTGGTGCCCTAGTCTTTATTAAACGATAGCTTGATTGTTATCCCTTCCTTTTGTTTTTTGGTGTGTGTGTGTGTGTAGGACTTCAGAGATGCGGGAAGAGCTGTAGACT-.---------AACTACC	166	98.79	Indel:-10
	186m1	TTGGTGCCCTAGTCTTTATTAAACGATAGCTTGATTGTTATCCCTTCCTTTTGTTTTTTGGTGTGTGCGTGCGTGTGTGTAGGACTTCAAAGATGCGGGAAGAGCTGTAGACT-.AGGTGGACCAACTACC	198	98.98	Indel:-1
	186m2	TTGGTGCCCTAGTCTTTATTAAACGATAGCTTGATTGTTATCCCTTCCTTTTGTTTTTTGGTGTGTGTGTGCGTGTGTGTAGGACTTCAAAGATGCGGGAAGAGCTGTAGACT-.AGGTGGACCAACTACC	156	98.07	Indel:-1
	38a	TCCTAATTATGTCTTGACTCGGTATTAAACGATATTTTCGTTGTTATCTCTTCCTTTTGTTTTTTGGTCTACATATATACAGGGCTTCAAAGATGCGGGAAGAGCTGTAGAC--.AGGTGGACCAACTACC	158	97.46	Indel:-2
	38m	TCCTAATTATGTCTTGACTCGGTATTAAACGATATTTTCGTTGTTATCTCTTCTTTTTGTTTTTTGGTCTACATATATACAGGGCTTCAAAGATGTGGGAAGAGCTGTAGACT-.------ACTAACTACC	302	97.35	Indel:-7
KO-18	138a		nd	-	-
	138m1	ATTCACTTGGTGCCCTAGTCTTTATTAAACGATAGCTTGATTGTTATCCCTTCCTTTTGTTTTTTGGTGCGTGCGTGTATAGGACTTCAAAGATGCGGGAAGAGCTGTAGACTCAAGGTGGACCAACTACC	275	97.09	Indel:+1
	138m2		46	-	-
	186a	TCACTTGGTGCCCTAGTCTTTATTAAACGATAGCTTGATTGTTATCCCTTCCTTTTGTTTTTTGGTGTGTGTGTGTGTGTAGGACTTCAGAGATGCGGGAAGAGCTGTAGAC--.AGGTGGACCAACTACC	303	98.34	Indel:-2
	186m1		nd	-	-
	186m2		2	-	-
	38a	TCCTAATTATGTCTTGACTCGGTATTAAACGATATTTTCGTTGTTATCTCTTCCTTTTGTTTTTTGGTCTACATATATACAGGGCTTCAAAGATGCGGGAAGAGCTGTAGAC--.AGGTGGACTAACTACC	414	99.51	Indel:-2
	38m	TCCTAATTATGTCTTGACTCGGTATTAAACGATATTTTCGTTGTTATCTCTTCTTTTTGTTTTTTGGTCTACATATATACAGGGCTTCAAAGATGTGGGAAGAGCTGTAGACT-.AGGTGGACTAACTACC	461	97.61	Indel:-1
KO-19	138a	TCACCTGGTGCCCTAGTCTTTATTAAACGATAGCTTGATTGTTATCCCTTCCTTTTGTTTTTTGGTGTGTGTGTGTGTGTAGGACTTCAGAGATGCGGGAAGAGCTGTAGAC--.AGGTGGACCAACTACC	219	97.71	Indel:-2
	138m1	ATTCACTTGGTGCCCTAGTCTTTATTAAACGATAGCTTGATTGTTATCCCTTCCTTTTGTTTTTTGGTGCGTGCGTGTATAGGACTTCAAAGATGCGGGAAGAGCTGTAG----.AGGTGGACCAACTACC	233	99.14	Indel:-4
	138m2	GGTGCCCTAGTCTTTATTAAACGATAGCTTGATTGTTATCCCTTCCTTTTGTTTTTTGGTGCGTGCGTGTGTGTGTGTATAGGACTTCAAAGATGCGGGAAGAGCTGTAG----.AGGTGGACCAACTACC	176	98.86	Indel:-4
	186a	TCACTTGGTGCCCTAGTCTTTATTAAACGATAGCTTGATTGTTATCCCTTCCTTTTGTTTTTTGGTGTGTGTGTGTGTGTAGGACTTCAGAGATGCGGGAAGAGCTGTAGACT-.AGGTGGACCAACTACC	185	99.45	Indel:-1
	186m1	TTGGTGCCCTAGTCTTTATTAAACGATAGCTTGATTGTTATCCCTTCCTTTTGTTTTTTGGTGTGTGCGTGCGTGTGTGTAGGACTTCAAAGATGCGGGAAGAGCTGTAGACT-.AGGTGGACCAACTACC	212	99.05	Indel:-1
	186m2	TTGGTGCCCTAGTCTTTATTAAACGATAGCTTGATTGTTATCCCTTCCTTTTGTTTTTTGGTGTGTGTGTGCGTGTGTGTAGGACTTCAAAGATGCGGGAAGAGCTGTAGAC--.AGGTGGACCAACTACC	198	97.97	Indel:-2
	38a	TCCTAATTATGTCTTGACTCGGTATTAAACGATATTTTCGTTGTTATCTCTTCCTTTTGTTTTTTGGTCTACATATATACAGGGCTTCAAAGATGCGGGAAGAGCTGTAGAC--.AGGTGGACTAACTACC	308	98.7	Indel:-2
	38m	TCCTAATTATGTCTTGACTCGGTATTAAACGATATTTTCGTTGTTATCTCTTCTTTTTGTTTTTTGGTCTACATATATACAGGGCTTCAAAGATGTGGGAAGAGCTGTAG----.AGGTGGACTAACTACC	319	96.86	Indel:-4
KO-22	138a	TCACCTGGTGCCCTAGTCTTTATTAAACGATAGCTTGATTGTTATCCCTTCCTTTTGTTTTTTGGTGTGTGTGTGTGTGTAGGACTTCAGAGATGCGGGAAGAGCTGTAGACT-.AGGTGGACTAACTACC	84	96.42	Indel:-1
	138m1		3	-	-
	138m2		2	-	-
	186a	TCACTTGGTGCCCTAGTCTTTATTAAACGATAGCTTGATTGTTATCCCTTCCTTTTGTTTTTTGGTGTGTGTGTGTGTGTAGGACTTCAGAGATGCGGGAAGAGCTGTAGAC--.AGGTGGACCAACTACC	231	98.7	Indel:-2
	186m1		3	-	-
	186m2		3	-	-
	38a	TCCTAATTATGTCTTGACTCGGTATTAAACGATATTTTCGTTGTTATCTCTTCCTTTTGTTTTTTGGTCTACATATATACAGGGCTTCAAAGATGCGGGAAGAGCTGTAG----.AGGTGGACTAACTACC	405	97.77	Indel:-4
	38m	TCCTAATTATGTCTTGACTCGGTATTAAACGATATTTTCGTTGTTATCTCTTCTTTTTGTTTTTTGGTCTACATATATACAGGGCTTCAAAGATGTGGGAAGAGCTGTAGAC--.AGGTGGACCAACTACC	202	97.52	Indel:-2
KO-24	138a	TTCACCTGGTGCCCTAGTCTTTATTAAACGATAGCTTGATTGTTATCCCTTCCTTTTGTTTTTTGGTGTGTGTGTGTGTGTAGGACTTCAGAGATGCGGGAAGAGCTGTAGA---AGGTGGACCAACTACC	113	99.11	Indel:-3
	138m1		nd	-	-
	138m2	GGTGCCCTAGTCTTTATTAAACGATAGCTTGATTGTTATCCCTTCCTTTTGTTTTTTGGTGCGTGCGTGTGTGTGTGTATAGGACTTCAAAGATGCGGGAAGAGCTGTAGACT-.AGGTGGACCAACTACC	124	97.58	Indel:-1
	186a	TCACTTGGTGCCCTAGTCTTTATTAAACGATAGCTTGATTGTTATCCCTTCCTTTTGTTTTTTGGTGTGTGTGTGTGTGTAGGACTTCAGAGATGCGGGAAGAGCTGTAGA---.AGGTGGACCAACTACC	122	100	Indel:-3
	186m1		1	-	-
	186m2		4	-	-
	38a	TCCTAATTATGTCTTGACTCGGTATTAAACGATATTTTCGTTGTTATCTCTTCCTTTTGTTTTTTGGTCTACATATATACAGGGCTTCAAAGATGCGGGAAGAGCTGTAGAC--.AGGTGGACTAACTACC	464	99.13	Indel:-2
	38m	TCCTAATTATGTCTTGACTCGGTATTAAACGATATTTTCGTTGTTATCTCTTCTTTTTGTTTTTTGGTCTACATATATACAGGGCTTCAAAGATGTGGGAAGAGCTGTAGACT-.AGGTGGACTAACTACC	434	99.53	Indel:-1
KO-25	138a	TCACCTGGTGCCCTAGTCTTTATTAAACGATAGCTTGATTGTTATCCCTTCCTTTTGTTTTTTGGTGTGTGTGTGTGTGTAGGACTTCAGAGATGCGGGAAGAGCTGTAGAC--.AGGTGGACCAACTACC	145	99.31	Indel:-2
	138m1	ATTCACTTGGTGCCCTAGTCTTTATTAAACGATAGCTTGATTGTTATCCCTTCCTTTTGTTTTTTGGTGCGTGCGTGTATAGGACTTCAAAGATGCGGGAAGAGCTGTAGAC--.AGGTGGACCAACTACC	162	96.91	Indel:-2
	138m2	GGTGCCCTAGTCTTTATTAAACGATAGCTTGATTGTTATCCCTTCCTTTTGTTTTTTGGTGCGTGCGTGTGTGTGTGTATAGGACTTCAAAGATGCGGGAAGAGCTGTAGACT-.AGGTGGACCAACTACC	140	96.42	Indel:-1
	186a	TCACTTGGTGCCCTAGTCTTTATTAAACGATAGCTTGATTGTTATCCCTTCCTTTTGTTTTTTGGTGTGTGTGTGTGTGTAGGACTTCAGAGATGCGGGAAGAGCTGTAG----.AGGTGGACCAACTACC	150	98	Indel:-4
	186m1	TTGGTGCCCTAGTCTTTATTAAACGATAGCTTGATTGTTATCCCTTCCTTTTGTTTTTTGGTGTGTGCGTGCGTGTGTGTAGGACTTCAAAGATGCGGGAAGAGCTGTAG----.AGGTGGACCAACTACC	136	95.58	Indel:-4
	186m2	TTGGTGCCCTAGTCTTTATTAAACGATAGCTTGATTGTTATCCCTTCCTTTTGTTTTTTGGTGTGTGTGTGCGTGTGTGTAGGACTTCAAAGATGCGGGAAGAGCTGTAG----.AGGTGGACCAACTACC	135	97.03	Indel:-4
	38a	TCCTAATTATGTCTTGACTCGGTATTAAACGATATTTTCGTTGTTATCTCTTCCTTTTGTTTTTTGGTCTACATATATACAGGGCTTCAAAGATGCGGGAAGAGCTGTAG----.AGGTGGACTAACTACC	253	97.23	Indel:-4
	38m	TCCTAATTATGTCTTGACTCGGTATTAAACGATATTTTCGTTGTTATCTCTTCTTTTTGTTTTTTGGTCTACATATATACAGGGCTTCAAAGATGTGGGAAGAGCTGTAGACT-.AGGTGGACTAACTACC	254	97.63	Indel:-1
KO-26	138a	TCACCTGGTGCCCTAGTCTTTATTAAACGATAGCTTGATTGTTATCCCTTCCTTTTGTTTTTTGGTGTGTGTGTGTGTGTAGGACTTCAGAGATGCGGGAAGAGCTGTAGACTCTAGGTGGACCAACTACC	262	97.7	Indel:+1
	138m1	ATTCACTTGGTGCCCTAGTCTTTATTAAACGATAGCTTGATTGTTATCCCTTCCTTTTGTTTTTTGGTGCGTGCGTGTATAGGACTTCAAAGATGCGGGAAGAGCTGTAGA---.AGGTGGACCAACTACC	316	99.36	Indel:-3
	138m2		3	-	-
	186a	TCACTTGGTGCCCTAGTCTTTATTAAACGATAGCTTGATTGTTATCCCTTCCTTTTGTTTTTTGGTGTGTGTGTGTGTGTAGGACTTCAGAGATGCGGGAAGAGCTGTAG----.AGGTGGACCAACTACC	312	96.15	Indel:-4
	186m1		3	-	-
	186m2	TTGGTGCCCTAGTCTTTATTAAACGATAGCTTGATTGTTATCCCTTCCTTTTGTTTTTTGGTGTGTGTGTGCGTGTGTGTAGGACTTCAAAGATGCGGGAAGAGCTGTAGA---.AGGTGGACTAACTACC	137	93.43	Indel:-3
	38a	TCCTAATTATGTCTTGACTCGGTATTAAACGATATTTTCGTTGTTATCTCTTCCTTTTGTTTTTTGGTCTACATATATACAGGGCTTCAAAGATGCGGGAAGAGCTGTAGAC--.AGGTGGACTAACTACC	481	98.75	Indel:-2
	38m		2	-	-
KO-27	138a	TCACCTGGTGCCCTAGTCTTTATTAAACGATAGCTTGATTGTTATCCCTTCCTTTTGTTTTTTGGTGTGTGTGTGTGTGTAGGACTTCAGAGATGCGGGAAGAGCTGTAGA---.AGGTGGACCAACTACC	220	99.09	Indel:-3
	138m1	ATTCACTTGGTGCCCTAGTCTTTATTAAACGATAGCTTGATTGTTATCCCTTCCTTTTGTTTTTTGGTGCGTGCGTGTATAGGACTTCAAAGATGCGGGAAGAGCTGTAGACTCAAGGTGGACCAACTACC	211	99.06	Indel:+1
	138m2	GGTGCCCTAGTCTTTATTAAACGATAGCTTGATTGTTATCCCTTCCTTTTGTTTTTTGGTGCGTGCGTGTGTGTGTGTATAGGACTTCAAAGATGCGGGAAGAGCTGTAGACT-.AGGTGGACCAACTACC	273	98.91	Indel:-1
	186a	TCACTTGGTGCCCTAGTCTTTATTAAACGATAGCTTGATTGTTATCCCTTCCTTTTGTTTTTTGGTGTGTGTGTGTGTGTAGGACTTCAGAGATGCGGGAAGAGCTGTAGAC--.AGGTGGACCAACTACC	228	100	Indel:-2
	186m1	TTGGTGCCCTAGTCTTTATTAAACGATAGCTTGATTGTTATCCCTTCCTTTTGTTTTTTGGTGTGTGCGTGCGTGTGTGTAGGACTTCAAAGATGCGGGAAGAGCTGTAG--TC.AGGTGGACCAACTACC	252	100	Indel:-2
	186m2	TTGGTGCCCTAGTCTTTATTAAACGATAGCTTGATTGTTATCCCTTCCTTTTGTTTTTTGGTGTGTGTGTGCGTGTGTGTAGGACTTCAAAGATGCGGGAAGAGCTGTAGACTC.--GTGGACCAACTACC	144	96.64	Indel:-2
	38a	TCCTAATTATGTCTTGACTCGGTATTAAACGATATTTTCGTTGTTATCTCTTCCTTTTGTTTTTTGGTCTACATATATACAGGGCTTCAAAGATGCGGGAAGAGCTGTAGACTC.AGGTGGACTAACTACC	312	93.14	WT_like
	38m	TCCTAATTATGTCTTGACTCGGTATTAAACGATATTTTCGTTGTTATCTCTTCTTTTTGTTTTTTGGTCTACATATATACAGGGCTTCAAAGATGTGGGAAGAGCTGTAGACTC.AGGTGGACTAACTACC	358	92.04	WT_like
KO-28	138a	TCACCTGGTGCCCTAGTCTTTATTAAACGATAGCTTGATTGTTATCCCTTCCTTTTGTTTTTTGGTGTGTGTGTGTGTGTAGGACTTCAGAGATGCGGGAAGAGCTGTAGAC--.AGGTGGACCAACTACC	234	98.29	Indel:-2
	138m1	ATTCACTTGGTGCCCTAGTCTTTATTAAACGATAGCTTGATTGTTATCCCTTCCTTTTGTTTTTTGGTGCGTGCGTGTATAGGACTTCAAAGATGCGGGAAGAGCTGTAGAC--.AGGTGGACCAACTACC	316	99.05	Indel:-2
	138m2	GGTGCCCTAGTCTTTATTAAACGATAGCTTGATTGTTATCCCTTCCTTTTGTTTTTTGGTGCGTGCGTGTGTGTGTGTATAGGACTTCAAAGATGCGGGAAGAGCTGTAG----.AGGTGGACCAACTACC	277	96.75	Indel:-4
	186a	TCACTTGGTGCCCTAGTCTTTATTAAACGATAGCTTGATTGTTATCCCTTCCTTTTGTTTTTTGGTGTGTGTGTGTGTGTAGGACTTCAGAGATGCGGGAAGAGCTGTAGACTCAAGGTGGACCAACTACC	219	98.63	Indel:+1
	186m1	TTGGTGCCCTAGTCTTTATTAAACGATAGCTTGATTGTTATCCCTTCCTTTTGTTTTTTGGTGTGTGCGTGCGTGTGTGTAGGACTTCAAAGATGCGGGAAGAGCTGTAG----.AGGTGGACCAACTACC	280	96.78	Indel:-4
	186m2	TTGGTGCCCTAGTCTTTATTAAACGATAGCTTGATTGTTATCCCTTCCTTTTGTTTTTTGGTGTGTGTGTGCGTGTGTGTAGGACTTCAAAGATGCGGGAAGAGCTGTAGAC-A.AGGTGGACCAACTACC	91	97.8	Indel:-1
	38a	TCCTAATTATGTCTTGACTCGGTATTAAACGATATTTTCGTTGTTATCTCTTCCTTTTGTTTTTTGGTCTACATATATACAGGGCTTCAAAGATGCGGGAAGAGCTGTAGACT-.AGGTGGACTAACTACC	396	99.24	Indel:-1
	38m	TCCTAATTATGTCTTGACTCGGTATTAAACGATATTTTCGTTGTTATCTCTTCTTTTTGTTTTTTGGTCTACATATATACAGGGCTTCAAAGATGTGGGAAGAGCTGTAGACTCAAGGTGGACTAACTACC	430	97.2	Indel:+1
KO-29	138a		3	-	-
	138m1	ATTCACTTGGTGCCCTAGTCTTTATTAAACGATAGCTTGATTGTTATCCCTTCCTTTTGTTTTTTGGTGCGTGCGTGTATAGGACTTCAAAGATGCGGGAAGAGCTGTAGAC--.AGGTGGACCAACTACC	291	98.62	Indel:-2
	138m2	GGTGCCCTAGTCTTTATTAAACGATAGCTTGATTGTTATCCCTTCCTTTTGTTTTTTGGTGCGTGCGTGTGTGTGTGTATAGGACTTCAAAGATGCGGGAAGAGCTGTAGAC--.AGGTGGACCAACTACC	276	98.55	Indel:-2
	186a	TCACTTGGTGCCCTAGTCTTTATTAAACGATAGCTTGATTGTTATCCCTTCCTTTTGTTTTTTGGTGTGTGTGTGTGTGTAGGACTTCAGAGATGCGGGAAGAGCTGTAGAC--.AGGTGGACCAACTACC	301	99.66	Indel:-2
	186m1	TTGGTGCCCTAGTCTTTATTAAACGATAGCTTGATTGTTATCCCTTCCTTTTGTTTTTTGGTGTGTGCGTGCGTGTGTGTAGGACTTCAAAGATGCGGGAAGAGCTGTAGACTCTAGGTGGACCAACTACC	297	98.65	Indel:+1
	186m2		8	-	-
	38a	TCCTAATTATGTCTTGACTCGGTATTAAACGATATTTTCGTTGTTATCTCTTCCTTTTGTTTTTTGGTCTACATATATACAGGGCTTCAAAGATGCGGGAAGAGCTGTAGAC--.AGGTGGACTAACTACC	539	99.07	Indel:-2
	38m	TCCTAATTATGTCTTGACTCGGTATTAAACGATATTTTCGTTGTTATCTCTTCTTTTTGTTTTTTGGTCTACATATATACAGGGCTTCAAAGATGTGGGAAGAGCTGTAGACTC.-GGTGGACTAACTACC	533	98.31	Indel:-1
KO-30	138a	TCACCTGGTGCCCTAGTCTTTATTAAACGATAGCTTGATTGTTATCCCTTCCTTTTGTTTTTTGGTGTGTGTGTGTGTGTAGGACTTCAGAGATGCGGGAAGAGCTGTAG----.AGGTGGACCAACTACC	404	98.51	Indel:-4
	138m1		5	-	-
	138m2	GGTGCCCTAGTCTTTATTAAACGATAGCTTGATTGTTATCCCTTCCTTTTGTTTTTTGGTGCGTGCGTGTGTGTGTGTATAGGACTTCAAAGATGCGGGAAGAGCTGT------.AGGTGGACCAACTACC	496	97.98	Indel:-6
	186a	TCACTTGGTGCCCTAGTCTTTATTAAACGATAGCTTGATTGTTATCCCTTCCTTTTGTTTTTTGGTGTGTGTGTGTGTGTAGGACTTCAGAGATGCGGGAAGAGCTGTAG----.AGGTGGACCAACTACC	459	97.38	Indel:-4
	186m1		9	-	-
	186m2	TTGGTGCCCTAGTCTTTATTAAACGATAGCTTGATTGTTATCCCTTCCTTTTGTTTTTTGGTGTGTGTGTGCGTGTGTGTAGGACTTCAAAGATGCGGGAAGAGCTGTAGAC--.AGGTGGACCAACTACC	446	98.43	Indel:-2
	38a		9	-	-
	38m	TCCTAATTATGTCTTGACTCGGTATTAAACGATATTTTCGTTGTTATCTCTTCTTTTTGTTTTTTGGTCTACATATATACAGGGCTTCAAAGATGTGGGAAGAGCTGTAGACTC.-GGTGGACTAACTACC	1049	98.95	Indel:-1
KO-33	138a	TCACCTGGTGCCCTAGTCTTTATTAAACGATAGCTTGATTGTTATCCCTTCCTTTTGTTTTTTGGTGTGTGTGTGTGTGTAGGACTTCAGAGATGCGGGAAGAGCTGTAGA---.AGGTGGACCAACTACC	488	99.18	Indel:-3
	138m1		nd	-	-
	138m2	GGTGCCCTAGTCTTTATTAAACGATAGCTTGATTGTTATCCCTTCCTTTTGTTTTTTGGTGCGTGCGTGTGTGTGTGTATAGGACTTCAAAGATGCGGGAAGAGCTGTAG----.AGGTGGACCAACTACC	459	99.78	Indel:-4
	186a	TCACTTGGTGCCCTAGTCTTTATTAAACGATAGCTTGATTGTTATCCCTTCCTTTTGTTTTTTGGTGTGTGTGTGTGTGTAGGACTTCAGAGATGCGGGAAGAGCTGTAGACT-.AGGTGGACCAACTACC	501	99.6	Indel:-1
	186m1		3	-	-
	186m2	TTGGTGCCCTAGTCTTTATTAAACGATAGCTTGATTGTTATCCCTTCCTTTTGTTTTTTGGTGTGTGTGTGCGTGTGTGTAGGACTTCAAAGATGCGGGAAGAGCTGTAGAC--.AGGTGGACCAACTACC	519	100	Indel:-2
	38a	TCCTAATTATGTCTTGACTCGGTATTAAACGATATTTTCGTTGTTATCTCTTCCTTTTGTTTTTTGGTCTACATATATACAGGGCTTCAAAGATGCGGGAAGAGCTGTAGACT-.AGGTGGACTAACTACC	667	99.7	Indel:-1
	38m	TCCTAATTATGTCTTGACTCGGTATTAAACGATATTTTCGTTGTTATCTCTTCTTTTTGTTTTTTGGTCTACATATATACAGGGCTTCAAAGATGTGGGAAGAGCTGTAGAC--.AGGTGGACTAACTACC	765	99.47	Indel:-2
KO-39	138a	TCACCTGGTGCCCTAGTCTTTATTAAACGATAGCTTGATTGTTATCCCTTCCTTTTGTTTTTTGGTGTGTGTGTGTGTGTAGGACTTCAGAGATGCGGGAAGAGCTGTAGACT-.AGGTGGACCAACTACC	258	97.67	Indel:-1
	138m1	ATTCACTTGGTGCCCTAGTCTTTATTAAACGATAGCTTGATTGTTATCCCTTCCTTTTGTTTTTTGGTGCGTGCGTGTATAGGACTTCAAAGATGCGGGAAGAGCTGTAGACT-.AGGTGGACCAACTACC	359	100	Indel:-1
	138m2		28	-	-
	186a	TCACTTGGTGCCCTAGTCTTTATTAAACGATAGCTTGATTGTTATCCCTTCCTTTTGTTTTTTGGTGTGTGTGTGTGTGTAGGACTTCAGAGATGCGGGAAGAGCTGTAGAC--.AGGTGGACCAACTACC	289	98.61	Indel:-2
	186m1	TTGGTGCCCTAGTCTTTATTAAACGATAGCTTGATTGTTATCCCTTCCTTTTGTTTTTTGGTGTGTGCGTGCGTGTGTGTAGGACTTCAAAGATGCGGGAAGAGCTGTAGAC--.AGGTGGACCAACTACC	263	98.85	Indel:-2
	186m2		4	-	-
	38a	TCCTAATTATGTCTTGACTCGGTATTAAACGATATTTTCGTTGTTATCTCTTCCTTTTGTTTTTTGGTCTACATATATACAGGGCTTCAAAGATGCGGGAAGAGCTGTAGACT-.AGGTGGACTAACTACC	476	98.94	Indel:-1
	38m	TCCTAATTATGTCTTGACTCGGTATTAAACGATATTTTCGTTGTTATCTCTTCTTTTTGTTTTTTGGTCTACATATATACAGGGCTTCAAAGATGTGGGAAGAGCTGTAGACT-.AGGTGGACTAACTACC	501	98.6	Indel:-1
KO-40	138a	TCACCTGGTGCCCTAGTCTTTATTAAACGATAGCTTGATTGTTATCCCTTCCTTTTGTTTTTTGGTGTGTGTGTGTGTGTAGGACTTCAGAGATGCGGGAAGAGCTGTAGACTCAAGGTGGACCAACTACC	122	99.18	Indel:+1
	138m1		nd	-	-
	138m2	GGTGCCCTAGTCTTTATTAAACGATAGCTTGATTGTTATCCCTTCCTTTTGTTTTTTGGTGCGTGCGTGTGTGTGTGTATAGGACTTCAAAGATGCGGGAAGAGCTGTAGA---.AGGTGGACCAACTACC	113	99.11	Indel:-3
	186a	TCACTTGGTGCCCTAGTCTTTATTAAACGATAGCTTGATTGTTATCCCTTCCTTTTGTTTTTTGGTGTGTGTGTGTGTGTAGGACTTCAGAGATGCGGGAAGAGCTGTAGACTCAAGGTGGACCAACTACC	114	95.61	Indel:+1
	186m1	TTGGTGCCCTAGTCTTTATTAAACGATAGCTTGATTGTTATCCCTTCCTTTTGTTTTTTGGTGTGTGCGTGCGTGTGTGTAGGACTTCAAAGATGCGGGAAGAGCTGTA-----.AGGTGGACCAACTACC	99	97.97	Indel:-5
	186m2		nd	-	-
	38a	TCCTAATTATGTCTTGACTCGGTATTAAACGATATTTTCGTTGTTATCTCTTCCTTTTGTTTTTTGGTCTACATATATACAGGGCTTCAAAGATGCGGGAAGAGCTGTAG----.AGGTGGACTAACTACC	214	98.59	Indel:-4
	38m	TCCTAATTATGTCTTGACTCGGTATTAAACGATATTTTCGTTGTTATCTCTTCTTTTTGTTTTTTGGTCTACATATATACAGGGCTTCAAAGATGTGGGAAGAGCTGTAGACT-.AGGTGGACTAACTACC	240	99.16	Indel:-1
KO-44	138a		nd	-	-
	138m1	ATTCACTTGGTGCCCTAGTCTTTATTAAACGATAGCTTGATTGTTATCCCTTCCTTTTGTTTTTTGGTGCGTGCGTGTATAGGACTTCAAAGATGCGGGAAGAGCTGTAGACT-.AGGTGGACCAACTACC	122	98.36	Indel:-1
	138m2	GGTGCCCTAGTCTTTATTAAACGATAGCTTGATTGTTATCCCTTCCTTTTGTTTTTTGGTGCGTGCGTGTGTGTGTGTATAGGACTTCAAAGATGCGGGAAGAGCTGTAGACTCGAGGTGGACCAACTACC	133	97.74	Indel:+1
	186a		2	-	-
	186m1		nd	-	-
	186m2		nd	-	-
	38a	TCCTAATTATGTCTTGACTCGGTATTAAACGATATTTTCGTTGTTATCTCTTCCTTTTGTTTTTTGGTCTACATATATACAGGGCTTCAAAGATGCGGGAAGAGCTGTAGACT-.AGGTGGACTAACTACC	259	99.61	Indel:-1
	38m	TCCTAATTATGTCTTGACTCGGTATTAAACGATATTTTCGTTGTTATCTCTTCTTTTTGTTTTTTGGTCTACATATATACAGGGCTTCAAAGATGTGGGAAGAGCTGTAGACTC.-GGTGGACTAACTACC	286	98.25	Indel:-1
KO-46	138a	TCACCTGGTGCCCTAGTCTTTATTAAACGATAGCTTGATTGTTATCCCTTCCTTTTGTTTTTTGGTGTGTGTGTGTGTGTAGGACTTCAGAGATGCGGGAAGAGCTGTAGAC--.AGGTGGACCAACTACC	84	100	Indel:-2
	138m1	ATTCACTTGGTGCCCTAGTCTTTATTAAACGATAGCTTGATTGTTATCCCTTCCTTTTGTTTTTTGGTGCGTGCGTGTATAGGACTTCAAAGATGCGGGAAGAGCTGTAGAC--.AGGTGGACCAACTACC	99	98.98	Indel:-2
	138m2	GGTGCCCTAGTCTTTATTAAACGATAGCTTGATTGTTATCCCTTCCTTTTGTTTTTTGGTGCGTGCGTGTGTGTGTGTATAGGACTTCAAAGATGCGGGAAGAGCTGTAGACT-.AGGTGGACCAACTACC	92	98.91	Indel:-1
	186a	TCACTTGGTGCCCTAGTCTTTATTAAACGATAGCTTGATTGTTATCCCTTCCTTTTGTTTTTTGGTGTGTGTGTGTGTGTAGGACTTCAGAGATGCGGGAAGAGCTGTAGAC--.AGGTGGACCAACTACC	88	98.86	Indel:-2
	186m1	TTGGTGCCCTAGTCTTTATTAAACGATAGCTTGATTGTTATCCCTTCCTTTTGTTTTTTGGTGTGTGCGTGCGTGTGTGTAGGACTTCAAAGATGCGGGAAGAGCTGTAGAC--.AGGTGGACCAACTACC	102	100	Indel:-2
	186m2	TTGGTGCCCTAGTCTTTATTAAACGATAGCTTGATTGTTATCCCTTCCTTTTGTTTTTTGGTGTGTGTGTGCGTGTGTGTAGGACTTCAAAGATGCGGGAAGAGCTGTAGAC--.AGGTGGACCAACTACC	84	97.61	Indel:-2
	38a	TCCTAATTATGTCTTGACTCGGTATTAAACGATATTTTCGTTGTTATCTCTTCCTTTTGTTTTTTGGTCTACATATATACAGGGCTTCAAAGATGCGGGAAGAGCTGTAGA---.AGGTGGACTAACTACC	184	98.36	Indel:-3
	38m	TCCTAATTATGTCTTGACTCGGTATTAAACGATATTTTCGTTGTTATCTCTTCTTTTTGTTTTTTGGTCTACATATATACAGGGCTTCAAAGATGTGGGAAGAGCTGTAGAC--.AGGTGGACTAACTACC	185	99.45	Indel:-2
KO-48	138a		nd	-	-
	138m1	ATTCACTTGGTGCCCTAGTCTTTATTAAACGATAGCTTGATTGTTATCCCTTCCTTTTGTTTTTTGGTGCGTGCGTGTATAGGACTTCAAAGATGCGGGAAGAGCTGTAGAC--.AGGTGGACCAACTACC	1023	99.8	Indel:-2
	138m2	GGTGCCCTAGTCTTTATTAAACGATAGCTTGATTGTTATCCCTTCCTTTTGTTTTTTGGTGCGTGCGTGTGTGTGTGTATAGGACTTCAAAGATGCGGGAAGAGCTGTAGACT-.AGGTGGACCAACTACC	807	99.38	Indel:-1
	186a		nd	-	-
	186m1	TTGGTGCCCTAGTCTTTATTAAACGATAGCTTGATTGTTATCCCTTCCTTTTGTTTTTTGGTGTGTGCGTGCGTGTGTGTAGGACTTCAAAGATGCGGGAAGAGCTGTAG----.AGGTGGACCAACTACC	1005	99.7	Indel:-4
	186m2		nd	-	-
	38a	TCCTAATTATGTCTTGACTCGGTATTAAACGATATTTTCGTTGTTATCTCTTCCTTTTGTTTTTTGGTCTACATATATACAGGGCTTCAAAGATGCGGGAAGAGCTGTAGAC--.AGGTGGACTAACTACC	1170	99.74	Indel:-2
	38m	TCCTAATTATGTCTTGACTCGGTATTAAACGATATTTTCGTTGTTATCTCTTCTTTTTGTTTTTTGGTCTACATATATACAGGGCTTCAAAGATGTGGGAAGAGCTGTAGACT-.AGGTGGACTAACTACC	1315	99.92	Indel:-1
KO-54	138a	TCACCTGGTGCCCTAGTCTTTATTAAACGATAGCTTGATTGTTATCCCTTCCTTTTGTTTTTTGGTGTGTGTGTGTGTGTAGGACTTCAGAGATGCGGGAAGAGCTGTAGA---.AGGTGGACCAACTACC	147	97.95	Indel:-3
	138m1		1	-	-
	138m2		nd	-	-
	186a	TCACTTGGTGCCCTAGTCTTTATTAAACGATAGCTTGATTGTTATCCCTTCCTTTTGTTTTTTGGTGTGTGTGTGTGTGTAGGACTTCAGAGATGCGGGAAGAGCTGTAGAC--.AGGTGGACCAACTACC	150	99.33	Indel:-2
	186m1	TTGGTGCCCTAGTCTTTATTAAACGATAGCTTGATTGTTATCCCTTCCTTTTGTTTTTTGGTGTGTGCGTGCGTGTGTGTAGGACTTCAAAGATGCGGGAAGAGCTGTAGACT-.AGGTGGACCAACTACC	159	99.37	Indel:-1
	186m2	TTGGTGCCCTAGTCTTTATTAAACGATAGCTTGATTGTTATCCCTTCCTTTTGTTTTTTGGTGTGTGTGTGCGTGTGTGTAGGACTTCAAAGATGCGGGAAGAGCTGTAGACT-.AGGTGGACCAACTACC	155	98.06	Indel:-1
	38a	TCCTAATTATGTCTTGACTCGGTATTAAACGATATTTTCGTTGTTATCTCTTCCTTTTGTTTTTTGGTCTACATATATACAGGGCTTCAAAGATGCGGGAAGAGCTGTAG----.AGGTGGACTAACTACC	255	97.64	Indel:-4
	38m	TCCTAATTATGTCTTGACTCGGTATTAAACGATATTTTCGTTGTTATCTCTTCTTTTTGTTTTTTGGTCTACATATATACAGGGCTTCAAAGATGTGGGAAGAGCTGTAGACTCAAGGTGGACTAACTACC	283	98.58	Indel:+1
KO-56	138a	TCACCTGGTGCCCTAGTCTTTATTAAACGATAGCTTGATTGTTATCCCTTCCTTTTGTTTTTTGGTGTGTGTGTGTGTGTAGGACTTCAGAGATGCGGGAAGAGCTGTAGACT-.AGGTGGACCAACTACC	163	98.15	Indel:-1
	138m1		nd	-	-
	138m2	GGTGCCCTAGTCTTTATTAAACGATAGCTTGATTGTTATCCCTTCCTTTTGTTTTTTGGTGCGTGCGTGTGTGTGTGTATAGGACTTCAAAGATGCGGGAAGAGCTGTA-----.AGGTGGACCAACTACC	191	97.38	Indel:-5
	186a	TCACTTGGTGCCCTAGTCTTTATTAAACGATAGCTTGATTGTTATCCCTTCCTTTTGTTTTTTGGTGTGTGTGTGTGTGTAGGACTTCAGAGATGCGGGAAGAGCTGTAGACTCTAGGTGGACCAACTACC	172	98.25	Indel:+1
	186m1		1	-	-
	186m2	TTGGTGCCCTAGTCTTTATTAAACGATAGCTTGATTGTTATCCCTTCCTTTTGTTTTTTGGTGTGTGTGTGCGTGTGTGTAGGACTTCAAAGATGCGGGAAGAGCTGTAGACT-.AGGTGGACCAACTACC	170	97.05	Indel:-1
	38a	TCCTAATTATGTCTTGACTCGGTATTAAACGATATTTTCGTTGTTATCTCTTCCTTTTGTTTTTTGGTCTACATATATACAGGGCTTCAAAGATGCGGGAAGAGCTGTAGACTCCAGGTGGACTAACTACC	295	98.64	Indel:+1
	38m		6	-	-
KO-61	138a		7	-	-
	138m1		nd	-	-
	138m2	GGTGCCCTAGTCTTTATTAAACGATAGCTTGATTGTTATCCCTTCCTTTTGTTTTTTGGTGCGTGCGTGTGTGTGTGTATAGGACTTCAAAGATGCGGGAAGAGCTGTAG----.AGGTGGACCAACTACC	604	96.68	Indel:-4
	186a	TCACTTGGTGCCCTAGTCTTTATTAAACGATAGCTTGATTGTTATCCCTTCCTTTTGTTTTTTGGTGTGTGTGTGTGTGTAGGACTTCAGAGATGCGGGAAGAGCTGTAGA---.AGGTGGACCAACTACC	588	98.29	Indel:-3
	186m1		2	-	-
	186m2		5	-	-
	38a	TCCTAATTATGTCTTGACTCGGTATTAAACGATATTTTCGTTGTTATCTCTTCCTTTTGTTTTTTGGTCTACATATATACAGGGCTTCAAAGATGCGGGAAGAGCTGTAGAC--.AGGTGGACTAACTACC	755	99.07	Indel:-2
	38m	TCCTAATTATGTCTTGACTCGGTATTAAACGATATTTTCGTTGTTATCTCTTCTTTTTGTTTTTTGGTCTACATATATACAGGGCTTCAAAGATGTGGGAAGAGCTGTAGA---.AGGTGGACTAACTACC	982	98.47	Indel:-3
KO-62	138a	TCACCTGGTGCCCTAGTCTTTATTAAACGATAGCTTGATTGTTATCCCTTCCTTTTGTTTTTTGGTGTGTGTGTGTGTGTAGGACTTCAGAGATGCGGGAAGAGCTGTAGACTCAAGGTGGACCAACTACC	282	98.58	Indel:+1
	138m1	ATTCACTTGGTGCCCTAGTCTTTATTAAACGATAGCTTGATTGTTATCCCTTCCTTTTGTTTTTTGGTGCGTGCGTGTATAGGACTTCAAAGATGCGGGAAGAGCTGTAG----.AGGTGGACCAACTACC	219	98.63	Indel:-4
	138m2	GGTGCCCTAGTCTTTATTAAACGATAGCTTGATTGTTATCCCTTCCTTTTGTTTTTTGGTGCGTGCGTGTGTGTGTGTATAGGACTTCAAAGATGCGGGAAGAGCTGTAGACT-.AGGTGGACCAACTACC	298	98.99	Indel:-1
	186a	TCACTTGGTGCCCTAGTCTTTATTAAACGATAGCTTGATTGTTATCCCTTCCTTTTGTTTTTTGGTGTGTGTGTGTGTGTAGGACTTCAGAGATGCGGGAAGAGCTGTAGAC--.AGGTGGACCAACTACC	306	100	Indel:-2
	186m1	TTGGTGCCCTAGTCTTTATTAAACGATAGCTTGATTGTTATCCCTTCCTTTTGTTTTTTGGTGTGTGCGTGCGTGTGTGTAGGACTTCAAAGATGCGGGAAGAGCTGTAG----.AGGTGGACCAACTACC	361	98.89	Indel:-4
	186m2	TTGGTGCCCTAGTCTTTATTAAACGATAGCTTGATTGTTATCCCTTCCTTTTGTTTTTTGGTGTGTGTGTGCGTGTGTGTAGGACTTCAAAGATGCGGGAAGAGCTGTAG----.AGGTGGACCAACTACC	305	99.34	Indel:-4
	38a	TCCTAATTATGTCTTGACTCGGTATTAAACGATATTTTCGTTGTTATCTCTTCCTTTTGTTTTTTGGTCTACATATATACAGGGCTTCAAAGATGCGGGAAGAGCTGTAGAC--.AGGTGGACTAACTACC	396	99.24	Indel:-2
	38m	TCCTAATTATGTCTTGACTCGGTATTAAACGATATTTTCGTTGTTATCTCTTCTTTTTGTTTTTTGGTCTACATATATACAGGGCTTCAAAGATGTGGGAAGAGCTGTAGAC--.AGGTGGACTAACTACC	524	99.23	Indel:-2
KO-63	138a	TCACCTGGTGCCCTAGTCTTTATTAAACGATAGCTTGATTGTTATCCCTTCCTTTTGTTTTTTGGTGTGTGTGTGTGTGTAGGACTTCAGAGATGCGGGAAGAGCTGTAGAC--.AGGTGGACCAACTACC	1630	99.81	Indel:-2
	138m1		nd	-	-
	138m2		1	-	-
	186a	TCACTTGGTGCCCTAGTCTTTATTAAACGATAGCTTGATTGTTATCCCTTCCTTTTGTTTTTTGGTGTGTGTGTGTGTGTAGGACTTCAGAGATGCGGGAAGAGCTGTAG----.AGGTGGACCAACTACC	1669	99.4	Indel:-4
	186m1		nd	-	-
	186m2		12	-	-
	38a	TCCTAATTATGTCTTGACTCGGTATTAAACGATATTTTCGTTGTTATCTCTTCCTTTTGTTTTTTGGTCTACATATATACAGGGCTTCAAAGATGCGGGAAGAGCTGTAG----.AGGTGGACTAACTACC	2396	99.66	Indel:-4
	38m		nd	-	-
KO-67	138a	TCACCTGGTGCCCTAGTCTTTATTAAACGATAGCTTGATTGTTATCCCTTCCTTTTGTTTTTTGGTGTGTGTGTGTGTGTAGGACTTCAGAGATGCGGGAAGAGCTGTAG----.AGGTGGACCAACTACC	345	98.55	Indel:-4
	138m1		nd	-	-
	138m2	GGTGCCCTAGTCTTTATTAAACGATAGCTTGATTGTTATCCCTTCCTTTTGTTTTTTGGTGCGTGCGTGTGTGTGTGTATAGGACTTCAAAGATGCGGGAAGAGCTGTAG----.AGGTGGACCAACTACC	369	97.28	Indel:-4
	186a	TCACTTGGTGCCCTAGTCTTTATTAAACGATAGCTTGATTGTTATCCCTTCCTTTTGTTTTTTGGTGTGTGTGTGTGTGTAGGACTTCAGAGATGCGGGAAGAGCTGTAGACT-.AGGTGGACCAACTACC	367	97.54	Indel:-1
	186m1		7	-	-
	186m2	TTGGTGCCCTAGTCTTTATTAAACGATAGCTTGATTGTTATCCCTTCCTTTTGTTTTTTGGTGTGTGTGTGCGTGTGTGTAGGACTTCAAAGATGCGGGAAGAGCTGTAG----.-GGTGGACCAACTACC	274	97.81	Indel:-5
	38a	TCCTAATTATGTCTTGACTCGGTATTAAACGATATTTTCGTTGTTATCTCTTCCTTTTGTTTTTTGGTCTACATATATACAGGGCTTCAAAGATGCGGGAAGAGCTGTAG----.AGGTGGACTAACTACC	516	96.89	Indel:-4
	38m	TCCTAATTATGTCTTGACTCGGTATTAAACGATATTTTCGTTGTTATCTCTTCTTTTTGTTTTTTGGTCTACATATATACAGGGCTTCAAAGATGTGGGAAGAGCTGTAGAC--.AGGTGGACTAACTACC	645	98.75	Indel:-2
KO-69	138a		1	-	-
	138m1	ATTCACTTGGTGCCCTAGTCTTTATTAAACGATAGCTTGATTGTTATCCCTTCCTTTTGTTTTTTGGTGCGTGCGTGTATAGGACTTCAAAGATGCGGGAAGAGCTGTAGAC--.AGGTGGACCAACTACC	544	99.81	Indel:-2
	138m2		7	-	-
	186a		nd	-	-
	186m1		3	-	-
	186m2		4	-	-
	38a	TCCTAATTATGTCTTGACTCGGTATTAAACGATATTTTCGTTGTTATCTCTTCCTTTTGTTTTTTGGTCTACATATATACAGGGCTTCAAAGATGCGGGAAGAGCTGTAGA---.AGGTGGACTAACTACC	629	99.36	Indel:-3
	38m	TCCTAATTATGTCTTGACTCGGTATTAAACGATATTTTCGTTGTTATCTCTTCTTTTTGTTTTTTGGTCTACATATATACAGGGCTTCAAAGATGTGGGAAGAGCTGTAGA---.--GTGGACTAACTACC	707	99.15	Indel:-5
KO-70	138a		1	-	-
	138m1		nd	-	-
	138m2		1	-	-
	186a	TCACTTGGTGCCCTAGTCTTTATTAAACGATAGCTTGATTGTTATCCCTTCCTTTTGTTTTTTGGTGTGTGTGTGTGTGTAGGACTTCAGAGATGCGGGAAGAGCTGTAGA---.AGGTGGACCAACTACC	1085	99.72	Indel:-3
	186m1	TTGGTGCCCTAGTCTTTATTAAACGATAGCTTGATTGTTATCCCTTCCTTTTGTTTTTTGGTGTGTGCGTGCGTGTGTGTAGGACTTCAAAGATGCGGGAAGAGCTGTAG----.AGGTGGACCAACTACC	1172	100	Indel:-4
	186m2		7	-	-
	38a	TCCTAATTATGTCTTGACTCGGTATTAAACGATATTTTCGTTGTTATCTCTTCCTTTTGTTTTTTGGTCTACATATATACAGGGCTTCAAAGATGCGGGAAGAGCTGTAG----.AGGTGGACTAACTACC	1473	99.79	Indel:-4
	38m	TCCTAATTATGTCTTGACTCGGTATTAAACGATATTTTCGTTGTTATCTCTTCTTTTTGTTTTTTGGTCTACATATATACAGGGCTTCAAAGATGTGGGAAGAGCTGTAG----.AGGTGGACTAACTACC	1650	99.51	Indel:-4
