# Supplementary material for: Multiplex knockout of trichome-regulating MYB duplicates in hybrid poplar using a single gRNA
Source: Plant Physiol. 2022 Mar 17;189(2):516–26. doi: 10.1093/plphys/kiac128 (PMC9157173; doi:10.1093/plphys/kiac128)
Supplement: kiac128_Supplementary_Data [file kiac128_supplementary_data.zip › Dataset S2.xlsx]

## Sheet: Off-target 1 (OT1)
Supplemental Dataset S2. Assessment of off-target activity in trichomeless mutants. Off-target site 1 (OT1) corresponds to two genes, Potri.004G115600 and Potri.004G118000, and their main (m) and alternative (a) subgenome alleles, abbreviated as 15600m, 15600a, 18000m and 18000a. The gRNA target site is shown in blue (mismatches in lower case), PAM in red, and allele-discriminating SNPs in orange…
	15600m 15600a 18000m 18000a	gRNA PAM On-target MYB186/138/38 gRNA: GGAAGAGCTGTAGACTC.AGGTGG TTTTAGTGCTTAAGTTTAACGTATTATTGGTTTTACCAGGCTTGAATAGGAGTGGaAAGAGCTGcAGACTg.AGGTGGGTGAATTACCTCAGGCCAGGACTTAAGAGAGGCCAAATAACACCACAAG TTTTAGTGCTTAACTTTAACTTATTATTGGTTTTAGCAGGCTTGAATAGGAGTGGaAAGAGCTGcAGACTg.AGGTGGGTGAATTACCTTAGGCCAGGACTTAAGAGAGGCCAAATAACACCACTAG TTTTAGTGCTTAACTTTAACCTATTATTGGTTTTACCAGGCTTGAATAGGAGTGGaAAGAGCTGcAGACTg.AGGTGGG…
Line	Allele		Read #	WT/Indel %	Pattern
WT-1	15600m	TTTTAGTGCTTAAGTTTAACGTATTATTGGTTTTACCAGGCTTGAATAGGAGTGGAAAGAGCTGCAGACTG.AGGTGGGTGAATTACCTCAGGCCAGGACTTAAGAGAGGCCAAATAACACCACAAG	203	99.51	WT
	15600a	TTTTAGTGCTTAACTTTAACTTATTATTGGTTTTAGCAGGCTTGAATAGGAGTGGAAAGAGCTGCAGACTG.AGGTGGGTGAATTACCTTAGGCCAGGACTTAAGAGAGGCCAAATAACACCACTAG	244	99.6	WT
	18000m	TTTTAGTGCTTAACTTTAACCTATTATTGGTTTTACCAGGCTTGAATAGGAGTGGAAAGAGCTGCAGACTG.AGGTGGGTGAATTACCTTAGGCCAGGACTTAAGAGAGGCCAAATAACACCACTAG	722	99.32	WT
	18000a	TTCTAGTGCTTAACTTTAGCTTATTATTGGTTTTAGCAGGCTTGAATAGGAGTGGAAAGAGCTGCAGACTG.AGGTGGGTGAATTACCTTAGGCCAGGACTTAAGAGAGGCCAAATAACACCACAAG	187	99.47	WT
WT-2	15600m	TTTTAGTGCTTAAGTTTAACGTATTATTGGTTTTACCAGGCTTGAATAGGAGTGGAAAGAGCTGCAGACTG.AGGTGGGTGAATTACCTCAGGCCAGGACTTAAGAGAGGCCAAATAACACCACAAG	307	99.36	WT
	15600a	TTTTAGTGCTTAACTTTAACTTATTATTGGTTTTAGCAGGCTTGAATAGGAGTGGAAAGAGCTGCAGACTG.AGGTGGGTGAATTACCTTAGGCCAGGACTTAAGAGAGGCCAAATAACACCACTAG	303	100	WT
	18000m	TTTTAGTGCTTAACTTTAACCTATTATTGGTTTTACCAGGCTTGAATAGGAGTGGAAAGAGCTGCAGACTG.AGGTGGGTGAATTACCTTAGGCCAGGACTTAAGAGAGGCCAAATAACACCACTAG	832	99.65	WT
	18000a	TTCTAGTGCTTAACTTTAGCTTATTATTGGTTTTAGCAGGCTTGAATAGGAGTGGAAAGAGCTGCAGACTG.AGGTGGGTGAATTACCTTAGGCCAGGACTTAAGAGAGGCCAAATAACACCACAAG	285	99.66	WT
Cas9-1	15600m	TTTTAGTGCTTAAGTTTAACGTATTATTGGTTTTACCAGGCTTGAATAGGAGTGGAAAGAGCTGCAGACTG.AGGTGGGTGAATTACCTCAGGCCAGGACTTAAGAGAGGCCAAATAACACCACAAG	244	99.6	WT
	15600a	TTTTAGTGCTTAACTTTAACTTATTATTGGTTTTAGCAGGCTTGAATAGGAGTGGAAAGAGCTGCAGACTG.AGGTGGGTGAATTACCTTAGGCCAGGACTTAAGAGAGGCCAAATAACACCACTAG	229	98.29	WT
	18000m	TTTTAGTGCTTAACTTTAACCTATTATTGGTTTTACCAGGCTTGAATAGGAGTGGAAAGAGCTGCAGACTG.AGGTGGGTGAATTACCTTAGGCCAGGACTTAAGAGAGGCCAAATAACACCACTAG	726	99.73	WT
	18000a	TTCTAGTGCTTAACTTTAGCTTATTATTGGTTTTAGCAGGCTTGAATAGGAGTGGAAAGAGCTGCAGACTG.AGGTGGGTGAATTACCTTAGGCCAGGACTTAAGAGAGGCCAAATAACACCACAAG	236	98.34	WT
Cas9-2	15600m	TTTTAGTGCTTAAGTTTAACGTATTATTGGTTTTACCAGGCTTGAATAGGAGTGGAAAGAGCTGCAGACTG.AGGTGGGTGAATTACCTCAGGCCAGGACTTAAGAGAGGCCAAATAACACCACAAG	460	99.36	WT
	15600a	TTTTAGTGCTTAACTTTAACTTATTATTGGTTTTAGCAGGCTTGAATAGGAGTGGAAAGAGCTGCAGACTG.AGGTGGGTGAATTACCTTAGGCCAGGACTTAAGAGAGGCCAAATAACACCACTAG	427	99.31	WT
	18000m	TTTTAGTGCTTAACTTTAACCTATTATTGGTTTTACCAGGCTTGAATAGGAGTGGAAAGAGCTGCAGACTG.AGGTGGGTGAATTACCTTAGGCCAGGACTTAAGAGAGGCCAAATAACACCACTAG	1447	99.25	WT
	18000a	TTCTAGTGCTTAACTTTAGCTTATTATTGGTTTTAGCAGGCTTGAATAGGAGTGGAAAGAGCTGCAGACTG.AGGTGGGTGAATTACCTTAGGCCAGGACTTAAGAGAGGCCAAATAACACCACAAG	398	99.5	WT
KO-2	15600m	TTTTAGTGCTTAAGTTTAACGTATTATTGGTTTTACCAGGCTTGAATAGGAGTGGAAAGAGCTGCAGACTG.AGGTGGGTGAATTACCTCAGGCCAGGACTTAAGAGAGGCCAAATAACACCACAAG	443	99.56	WT
	15600a	TTTTAGTGCTTAACTTTAACTTATTATTGGTTTTAGCAGGCTTGAATAGGAGTGGAAAGAGCTGCAGACTG.AGGTGGGTGAATTACCTTAGGCCAGGACTTAAGAGAGGCCAAATAACACCACTAG	530	99.44	WT
	18000m	TTTTAGTGCTTAACTTTAACCTATTATTGGTTTTACCAGGCTTGAATAGGAGTGGAAAGAGCTGCAGACTG.AGGTGGGTGAATTACCTTAGGCCAGGACTTAAGAGAGGCCAAATAACACCACTAG	1388	99.65	WT
	18000a	TTCTAGTGCTTAACTTTAGCTTATTATTGGTTTTAGCAGGCTTGAATAGGAGTGGAAAGAGCTGCAGACTG.AGGTGGGTGAATTACCTTAGGCCAGGACTTAAGAGAGGCCAAATAACACCACAAG	443	99.56	WT
KO-4	15600m	TTTTAGTGCTTAAGTTTAACGTATTATTGGTTTTACCAGGCTTGAATAGGAGTGGAAAGAGCTGCAGACTG.AGGTGGGTGAATTACCTCAGGCCAGGACTTAAGAGAGGCCAAATAACACCACAAG	340	99.71	WT
	15600a	TTTTAGTGCTTAACTTTAACTTATTATTGGTTTTAGCAGGCTTGAATAGGAGTGGAAAGAGCTGCAGACTG.AGGTGGGTGAATTACCTTAGGCCAGGACTTAAGAGAGGCCAAATAACACCACTAG	304	99.35	WT
	18000m	TTTTAGTGCTTAACTTTAACCTATTATTGGTTTTACCAGGCTTGAATAGGAGTGGAAAGAGCTGCAGACTG.AGGTGGGTGAATTACCTTAGGCCAGGACTTAAGAGAGGCCAAATAACACCACTAG	1000	99.61	WT
	18000a	TTCTAGTGCTTAACTTTAGCTTATTATTGGTTTTAGCAGGCTTGAATAGGAGTGGAAAGAGCTGCAGACTG.AGGTGGGTGAATTACCTTAGGCCAGGACTTAAGAGAGGCCAAATAACACCACAAG	318	100	WT
KO-5	15600m	TTTTAGTGCTTAAGTTTAACGTATTATTGGTTTTACCAGGCTTGAATAGGAGTGGAAAGAGCTGCAGACTG.AGGTGGGTGAATTACCTCAGGCCAGGACTTAAGAGAGGCCAAATAACACCACAAG	381	99.74	WT
	15600a	TTTTAGTGCTTAACTTTAACTTATTATTGGTTTTAGCAGGCTTGAATAGGAGTGGAAAGAGCTGCAGACTG.AGGTGGGTGAATTACCTTAGGCCAGGACTTAAGAGAGGCCAAATAACACCACTAG	369	99.73	WT
	18000m	TTTTAGTGCTTAACTTTAACCTATTATTGGTTTTACCAGGCTTGAATAGGAGTGGAAAGAGCTGCAGACTG.AGGTGGGTGAATTACCTTAGGCCAGGACTTAAGAGAGGCCAAATAACACCACTAG	1082	99.36	WT
	18000a	TTCTAGTGCTTAACTTTAGCTTATTATTGGTTTTAGCAGGCTTGAATAGGAGTGGAAAGAGCTGCAGACTG.AGGTGGGTGAATTACCTTAGGCCAGGACTTAAGAGAGGCCAAATAACACCACAAG	347	99.15	WT
KO-10	15600m	TTTTAGTGCTTAAGTTTAACGTATTATTGGTTTTACCAGGCTTGAATAGGAGTGGAAAGAGCTGCAGACTG.AGGTGGGTGAATTACCTCAGGCCAGGACTTAAGAGAGGCCAAATAACACCACAAG	321	99.69	WT
	15600a	TTTTAGTGCTTAACTTTAACTTATTATTGGTTTTAGCAGGCTTGAATAGGAGTGGAAAGAGCTGCAGACTG.AGGTGGGTGAATTACCTTAGGCCAGGACTTAAGAGAGGCCAAATAACACCACTAG	338	99.42	WT
	18000m	TTTTAGTGCTTAACTTTAACCTATTATTGGTTTTACCAGGCTTGAATAGGAGTGGAAAGAGCTGCAGACTG.AGGTGGGTGAATTACCTTAGGCCAGGACTTAAGAGAGGCCAAATAACACCACTAG	976	99.19	WT
	18000a	TTCTAGTGCTTAACTTTAGCTTATTATTGGTTTTAGCAGGCTTGAATAGGAGTGGAAAGAGCTGCAGACTG.AGGTGGGTGAATTACCTTAGGCCAGGACTTAAGAGAGGCCAAATAACACCACAAG	333	100	WT
KO-18	15600m	TTTTAGTGCTTAAGTTTAACGTATTATTGGTTTTACCAGGCTTGAATAGGAGTGGAAAGAGCTGCAGACTG.AGGTGGGTGAATTACCTCAGGCCAGGACTTAAGAGAGGCCAAATAACACCACAAG	423	99.3	WT
	15600a	TTTTAGTGCTTAACTTTAACTTATTATTGGTTTTAGCAGGCTTGAATAGGAGTGGAAAGAGCTGCAGACTG.AGGTGGGTGAATTACCTTAGGCCAGGACTTAAGAGAGGCCAAATAACACCACTAG	475	99.17	WT
	18000m	TTTTAGTGCTTAACTTTAACCTATTATTGGTTTTACCAGGCTTGAATAGGAGTGGAAAGAGCTGCAGACTG.AGGTGGGTGAATTACCTTAGGCCAGGACTTAAGAGAGGCCAAATAACACCACTAG	1157	99.23	WT
	18000a	TTCTAGTGCTTAACTTTAGCTTATTATTGGTTTTAGCAGGCTTGAATAGGAGTGGAAAGAGCTGCAGACTG.AGGTGGGTGAATTACCTTAGGCCAGGACTTAAGAGAGGCCAAATAACACCACAAG	393	99.25	WT
KO-19	15600m	TTTTAGTGCTTAAGTTTAACGTATTATTGGTTTTACCAGGCTTGAATAGGAGTGGAAAGAGCTGCAGACTG.AGGTGGGTGAATTACCTCAGGCCAGGACTTAAGAGAGGCCAAATAACACCACAAG	121	98.38	WT
	15600a	TTTTAGTGCTTAACTTTAACTTATTATTGGTTTTAGCAGGCTTGAATAGGAGTGGAAAGAGCTGCAGACTG.AGGTGGGTGAATTACCTTAGGCCAGGACTTAAGAGAGGCCAAATAACACCACTAG	132	99.25	WT
	18000m	TTTTAGTGCTTAACTTTAACCTATTATTGGTTTTACCAGGCTTGAATAGGAGTGGAAAGAGCTGCAGACTG.AGGTGGGTGAATTACCTTAGGCCAGGACTTAAGAGAGGCCAAATAACACCACTAG	364	99.73	WT
	18000a	TTCTAGTGCTTAACTTTAGCTTATTATTGGTTTTAGCAGGCTTGAATAGGAGTGGAAAGAGCTGCAGACTG.AGGTGGGTGAATTACCTTAGGCCAGGACTTAAGAGAGGCCAAATAACACCACAAG	122	98.39	WT
KO-25	15600m	TTTTAGTGCTTAAGTTTAACGTATTATTGGTTTTACCAGGCTTGAATAGGAGTGGAAAGAGCTGCAGACTG.AGGTGGGTGAATTACCTCAGGCCAGGACTTAAGAGAGGCCAAATAACACCACAAG	303	100	WT
	15600a	TTTTAGTGCTTAACTTTAACTTATTATTGGTTTTAGCAGGCTTGAATAGGAGTGGAAAGAGCTGCAGACTG.AGGTGGGTGAATTACCTTAGGCCAGGACTTAAGAGAGGCCAAATAACACCACTAG	262	99.25	WT
	18000m	TTTTAGTGCTTAACTTTAACCTATTATTGGTTTTACCAGGCTTGAATAGGAGTGGAAAGAGCTGCAGACTG.AGGTGGGTGAATTACCTTAGGCCAGGACTTAAGAGAGGCCAAATAACACCACTAG	807	99.63	WT
	18000a	TTCTAGTGCTTAACTTTAGCTTATTATTGGTTTTAGCAGGCTTGAATAGGAGTGGAAAGAGCTGCAGACTG.AGGTGGGTGAATTACCTTAGGCCAGGACTTAAGAGAGGCCAAATAACACCACAAG	225	96.57	WT
KO-27	15600m	TTTTAGTGCTTAAGTTTAACGTATTATTGGTTTTACCAGGCTTGAATAGGAGTGGAAAGAGCTGCAGACTG.AGGTGGGTGAATTACCTCAGGCCAGGACTTAAGAGAGGCCAAATAACACCACAAG	233	100	WT
	15600a	TTTTAGTGCTTAACTTTAACTTATTATTGGTTTTAGCAGGCTTGAATAGGAGTGGAAAGAGCTGCAGACTG.AGGTGGGTGAATTACCTTAGGCCAGGACTTAAGAGAGGCCAAATAACACCACTAG	192	98.97	WT
	18000m	TTTTAGTGCTTAACTTTAACCTATTATTGGTTTTACCAGGCTTGAATAGGAGTGGAAAGAGCTGCAGACTG.AGGTGGGTGAATTACCTTAGGCCAGGACTTAAGAGAGGCCAAATAACACCACTAG	545	99.46	WT
	18000a	TTCTAGTGCTTAACTTTAGCTTATTATTGGTTTTAGCAGGCTTGAATAGGAGTGGAAAGAGCTGCAGACTG.AGGTGGGTGAATTACCTTAGGCCAGGACTTAAGAGAGGCCAAATAACACCACAAG	186	99.47	WT
KO-28	15600m	TTTTAGTGCTTAAGTTTAACGTATTATTGGTTTTACCAGGCTTGAATAGGAGTGGAAAGAGCTGCAGACTG.AGGTGGGTGAATTACCTCAGGCCAGGACTTAAGAGAGGCCAAATAACACCACAAG	330	99.4	WT
	15600a	TTTTAGTGCTTAACTTTAACTTATTATTGGTTTTAGCAGGCTTGAATAGGAGTGGAAAGAGCTGCAGACTG.AGGTGGGTGAATTACCTTAGGCCAGGACTTAAGAGAGGCCAAATAACACCACTAG	292	99.66	WT
	18000m	TTTTAGTGCTTAACTTTAACCTATTATTGGTTTTACCAGGCTTGAATAGGAGTGGAAAGAGCTGCAGACTG.AGGTGGGTGAATTACCTTAGGCCAGGACTTAAGAGAGGCCAAATAACACCACTAG	1064	99.91	WT
	18000a	TTCTAGTGCTTAACTTTAGCTTATTATTGGTTTTAGCAGGCTTGAATAGGAGTGGAAAGAGCTGCAGACTG.AGGTGGGTGAATTACCTTAGGCCAGGACTTAAGAGAGGCCAAATAACACCACAAG	245	99.6	WT
KO-30	15600m	TTTTAGTGCTTAAGTTTAACGTATTATTGGTTTTACCAGGCTTGAATAGGAGTGGAAAGAGCTGCAGACTG.AGGTGGGTGAATTACCTCAGGCCAGGACTTAAGAGAGGCCAAATAACACCACAAG	218	100	WT
	15600a	TTTTAGTGCTTAACTTTAACTTATTATTGGTTTTAGCAGGCTTGAATAGGAGTGGAAAGAGCTGCAGACTG.AGGTGGGTGAATTACCTTAGGCCAGGACTTAAGAGAGGCCAAATAACACCACTAG	227	98.27	WT
	18000m	TTTTAGTGCTTAACTTTAACCTATTATTGGTTTTACCAGGCTTGAATAGGAGTGGAAAGAGCTGCAGACTG.AGGTGGGTGAATTACCTTAGGCCAGGACTTAAGAGAGGCCAAATAACACCACTAG	733	99.6	WT
	18000a	TTCTAGTGCTTAACTTTAGCTTATTATTGGTTTTAGCAGGCTTGAATAGGAGTGGAAAGAGCTGCAGACTG.AGGTGGGTGAATTACCTTAGGCCAGGACTTAAGAGAGGCCAAATAACACCACAAG	211	100	WT
KO-33	15600m	TTTTAGTGCTTAAGTTTAACGTATTATTGGTTTTACCAGGCTTGAATAGGAGTGGAAAGAGCTGCAGACTG.AGGTGGGTGAATTACCTCAGGCCAGGACTTAAGAGAGGCCAAATAACACCACAAG	426	99.54	WT
	15600a	TTTTAGTGCTTAACTTTAACTTATTATTGGTTTTAGCAGGCTTGAATAGGAGTGGAAAGAGCTGCAGACTG.AGGTGGGTGAATTACCTTAGGCCAGGACTTAAGAGAGGCCAAATAACACCACTAG	417	99.53	WT
	18000m	TTTTAGTGCTTAACTTTAACCTATTATTGGTTTTACCAGGCTTGAATAGGAGTGGAAAGAGCTGCAGACTG.AGGTGGGTGAATTACCTTAGGCCAGGACTTAAGAGAGGCCAAATAACACCACTAG	1141	98.96	WT
	18000a	TTCTAGTGCTTAACTTTAGCTTATTATTGGTTTTAGCAGGCTTGAATAGGAGTGGAAAGAGCTGCAGACTG.AGGTGGGTGAATTACCTTAGGCCAGGACTTAAGAGAGGCCAAATAACACCACAAG	469	98.53	WT
KO-46	15600m	TTTTAGTGCTTAAGTTTAACGTATTATTGGTTTTACCAGGCTTGAATAGGAGTGGAAAGAGCTGCAGACTG.AGGTGGGTGAATTACCTCAGGCCAGGACTTAAGAGAGGCCAAATAACACCACAAG	276	99.64	WT
	15600a	TTTTAGTGCTTAACTTTAACTTATTATTGGTTTTAGCAGGCTTGAATAGGAGTGGAAAGAGCTGCAGACTG.AGGTGGGTGAATTACCTTAGGCCAGGACTTAAGAGAGGCCAAATAACACCACTAG	290	98.31	WT
	18000m	TTTTAGTGCTTAACTTTAACCTATTATTGGTTTTACCAGGCTTGAATAGGAGTGGAAAGAGCTGCAGACTG.AGGTGGGTGAATTACCTTAGGCCAGGACTTAAGAGAGGCCAAATAACACCACTAG	746	99.21	WT
	18000a	TTCTAGTGCTTAACTTTAGCTTATTATTGGTTTTAGCAGGCTTGAATAGGAGTGGAAAGAGCTGCAGACTG.AGGTGGGTGAATTACCTTAGGCCAGGACTTAAGAGAGGCCAAATAACACCACAAG	243	96.05	WT
KO-48	15600m	TTTTAGTGCTTAAGTTTAACGTATTATTGGTTTTACCAGGCTTGAATAGGAGTGGAAAGAGCTGCAGACTG.AGGTGGGTGAATTACCTCAGGCCAGGACTTAAGAGAGGCCAAATAACACCACAAG	229	100	WT
	15600a	TTTTAGTGCTTAACTTTAACTTATTATTGGTTTTAGCAGGCTTGAATAGGAGTGGAAAGAGCTGCAGACTG.AGGTGGGTGAATTACCTTAGGCCAGGACTTAAGAGAGGCCAAATAACACCACTAG	242	97.98	WT
	18000m	TTTTAGTGCTTAACTTTAACCTATTATTGGTTTTACCAGGCTTGAATAGGAGTGGAAAGAGCTGCAGACTG.AGGTGGGTGAATTACCTTAGGCCAGGACTTAAGAGAGGCCAAATAACACCACTAG	677	99.56	WT
	18000a	TTCTAGTGCTTAACTTTAGCTTATTATTGGTTTTAGCAGGCTTGAATAGGAGTGGAAAGAGCTGCAGACTG.AGGTGGGTGAATTACCTTAGGCCAGGACTTAAGAGAGGCCAAATAACACCACAAG	222	99.11	WT
KO-56	15600m	TTTTAGTGCTTAAGTTTAACGTATTATTGGTTTTACCAGGCTTGAATAGGAGTGGAAAGAGCTGCAGACTG.AGGTGGGTGAATTACCTCAGGCCAGGACTTAAGAGAGGCCAAATAACACCACAAG	324	99.39	WT
	15600a	TTTTAGTGCTTAACTTTAACTTATTATTGGTTTTAGCAGGCTTGAATAGGAGTGGAAAGAGCTGCAGACTG.AGGTGGGTGAATTACCTTAGGCCAGGACTTAAGAGAGGCCAAATAACACCACTAG	320	99.08	WT
	18000m	TTTTAGTGCTTAACTTTAACCTATTATTGGTTTTACCAGGCTTGAATAGGAGTGGAAAGAGCTGCAGACTG.AGGTGGGTGAATTACCTTAGGCCAGGACTTAAGAGAGGCCAAATAACACCACTAG	846	99.18	WT
	18000a	TTCTAGTGCTTAACTTTAGCTTATTATTGGTTTTAGCAGGCTTGAATAGGAGTGGAAAGAGCTGCAGACTG.AGGTGGGTGAATTACCTTAGGCCAGGACTTAAGAGAGGCCAAATAACACCACAAG	284	98.62	WT
KO-61	15600m	TTTTAGTGCTTAAGTTTAACGTATTATTGGTTTTACCAGGCTTGAATAGGAGTGGAAAGAGCTGCAGACTG.AGGTGGGTGAATTACCTCAGGCCAGGACTTAAGAGAGGCCAAATAACACCACAAG	334	99.41	WT
	15600a	TTTTAGTGCTTAACTTTAACTTATTATTGGTTTTAGCAGGCTTGAATAGGAGTGGAAAGAGCTGCAGACTG.AGGTGGGTGAATTACCTTAGGCCAGGACTTAAGAGAGGCCAAATAACACCACTAG	361	99.73	WT
	18000m	TTTTAGTGCTTAACTTTAACCTATTATTGGTTTTACCAGGCTTGAATAGGAGTGGAAAGAGCTGCAGACTG.AGGTGGGTGAATTACCTTAGGCCAGGACTTAAGAGAGGCCAAATAACACCACTAG	1029	99.91	WT
	18000a	TTCTAGTGCTTAACTTTAGCTTATTATTGGTTTTAGCAGGCTTGAATAGGAGTGGAAAGAGCTGCAGACTG.AGGTGGGTGAATTACCTTAGGCCAGGACTTAAGAGAGGCCAAATAACACCACAAG	268	98.9	WT
KO-62	15600m	TTTTAGTGCTTAAGTTTAACGTATTATTGGTTTTACCAGGCTTGAATAGGAGTGGAAAGAGCTGCAGACTG.AGGTGGGTGAATTACCTCAGGCCAGGACTTAAGAGAGGCCAAATAACACCACAAG	177	100	WT
	15600a	TTTTAGTGCTTAACTTTAACTTATTATTGGTTTTAGCAGGCTTGAATAGGAGTGGAAAGAGCTGCAGACTG.AGGTGGGTGAATTACCTTAGGCCAGGACTTAAGAGAGGCCAAATAACACCACTAG	189	98.44	WT
	18000m	TTTTAGTGCTTAACTTTAACCTATTATTGGTTTTACCAGGCTTGAATAGGAGTGGAAAGAGCTGCAGACTG.AGGTGGGTGAATTACCTTAGGCCAGGACTTAAGAGAGGCCAAATAACACCACTAG	426	100	WT
	18000a	TTCTAGTGCTTAACTTTAGCTTATTATTGGTTTTAGCAGGCTTGAATAGGAGTGGAAAGAGCTGCAGACTG.AGGTGGGTGAATTACCTTAGGCCAGGACTTAAGAGAGGCCAAATAACACCACAAG	171	98.85	WT
KO-63	15600m	TTTTAGTGCTTAAGTTTAACGTATTATTGGTTTTACCAGGCTTGAATAGGAGTGGAAAGAGCTGCAGACTG.AGGTGGGTGAATTACCTCAGGCCAGGACTTAAGAGAGGCCAAATAACACCACAAG	276	99.29	WT
	15600a	TTTTAGTGCTTAACTTTAACTTATTATTGGTTTTAGCAGGCTTGAATAGGAGTGGAAAGAGCTGCAGACTG.AGGTGGGTGAATTACCTTAGGCCAGGACTTAAGAGAGGCCAAATAACACCACTAG	265	100	WT
	18000m	TTTTAGTGCTTAACTTTAACCTATTATTGGTTTTACCAGGCTTGAATAGGAGTGGAAAGAGCTGCAGACTG.AGGTGGGTGAATTACCTTAGGCCAGGACTTAAGAGAGGCCAAATAACACCACTAG	1037	99.05	WT
	18000a	TTCTAGTGCTTAACTTTAGCTTATTATTGGTTTTAGCAGGCTTGAATAGGAGTGGAAAGAGCTGCAGACTG.AGGTGGGTGAATTACCTTAGGCCAGGACTTAAGAGAGGCCAAATAACACCACAAG	216	99.54	WT
KO-67	15600m	TTTTAGTGCTTAAGTTTAACGTATTATTGGTTTTACCAGGCTTGAATAGGAGTGGAAAGAGCTGCAGACTG.AGGTGGGTGAATTACCTCAGGCCAGGACTTAAGAGAGGCCAAATAACACCACAAG	270	99.27	WT
	15600a	TTTTAGTGCTTAACTTTAACTTATTATTGGTTTTAGCAGGCTTGAATAGGAGTGGAAAGAGCTGCAGACTG.AGGTGGGTGAATTACCTTAGGCCAGGACTTAAGAGAGGCCAAATAACACCACTAG	297	99.34	WT
	18000m	TTTTAGTGCTTAACTTTAACCTATTATTGGTTTTACCAGGCTTGAATAGGAGTGGAAAGAGCTGCAGACTG.AGGTGGGTGAATTACCTTAGGCCAGGACTTAAGAGAGGCCAAATAACACCACTAG	804	99.51	WT
	18000a	TTCTAGTGCTTAACTTTAGCTTATTATTGGTTTTAGCAGGCTTGAATAGGAGTGGAAAGAGCTGCAGACTG.AGGTGGGTGAATTACCTTAGGCCAGGACTTAAGAGAGGCCAAATAACACCACAAG	252	99.61	WT
KO-69	15600m	TTTTAGTGCTTAAGTTTAACGTATTATTGGTTTTACCAGGCTTGAATAGGAGTGGAAAGAGCTGCAGACTG.AGGTGGGTGAATTACCTCAGGCCAGGACTTAAGAGAGGCCAAATAACACCACAAG	217	100	WT
	15600a	TTTTAGTGCTTAACTTTAACTTATTATTGGTTTTAGCAGGCTTGAATAGGAGTGGAAAGAGCTGCAGACTG.AGGTGGGTGAATTACCTTAGGCCAGGACTTAAGAGAGGCCAAATAACACCACTAG	213	100	WT
	18000m	TTTTAGTGCTTAACTTTAACCTATTATTGGTTTTACCAGGCTTGAATAGGAGTGGAAAGAGCTGCAGACTG.AGGTGGGTGAATTACCTTAGGCCAGGACTTAAGAGAGGCCAAATAACACCACTAG	695	99.29	WT
	18000a	TTCTAGTGCTTAACTTTAGCTTATTATTGGTTTTAGCAGGCTTGAATAGGAGTGGAAAGAGCTGCAGACTG.AGGTGGGTGAATTACCTTAGGCCAGGACTTAAGAGAGGCCAAATAACACCACAAG	178	100	WT
KO-70	15600m	TTTTAGTGCTTAAGTTTAACGTATTATTGGTTTTACCAGGCTTGAATAGGAGTGGAAAGAGCTGCAGACTG.AGGTGGGTGAATTACCTCAGGCCAGGACTTAAGAGAGGCCAAATAACACCACAAG	176	100	WT
	15600a	TTTTAGTGCTTAACTTTAACTTATTATTGGTTTTAGCAGGCTTGAATAGGAGTGGAAAGAGCTGCAGACTG.AGGTGGGTGAATTACCTTAGGCCAGGACTTAAGAGAGGCCAAATAACACCACTAG	169	100	WT
	18000m	TTTTAGTGCTTAACTTTAACCTATTATTGGTTTTACCAGGCTTGAATAGGAGTGGAAAGAGCTGCAGACTG.AGGTGGGTGAATTACCTTAGGCCAGGACTTAAGAGAGGCCAAATAACACCACTAG	483	100	WT
	18000a	TTCTAGTGCTTAACTTTAGCTTATTATTGGTTTTAGCAGGCTTGAATAGGAGTGGAAAGAGCTGCAGACTG.AGGTGGGTGAATTACCTTAGGCCAGGACTTAAGAGAGGCCAAATAACACCACAAG	150	97.41	WT

## Sheet: Off-target 2 (OT2)
Supplemental Dataset S2. Assessment of off-target activity in trichomeless mutants. Off-target site 2 (OT2) corresponds to Potri.004G138000 and its main (m) and alternative (a) subgenome alleles, abbreviated as 38000m and 38000a, respectively. The gRNA target site is shown in blue (mismatches in lower case), PAM in red, and allele-discriminating SNPs in orange). Green cells indicate no mutations …
	38000m 38000a	gRNA PAM On-target MYB186/138/38 gRNA: GGAAGAGCTGTAGACTC.AGGTGG TTCAGGTTTGCTTAGATGTGGcAAGAGtTGTAGACTa.AGGTGGATAAACTACCTAAGGCCTGATCTCAA TTCAGGTTTGCTTAGATGTGGcAAGAGtTGTAGACTa.AGGTGGATAAACTACCTAAGGCCTGATCTGAA
Line	Allele		Read #	WT/Indel %	Pattern
WT-1	38000m	TTCAGGTTTGCTTAGATGTGGCAAGAGTTGTAGACTA.AGGTGGATAAACTACCTAAGGCCTGATCTCAA	1776	99.5	WT
	38000a	TTCAGGTTTGCTTAGATGTGGCAAGAGTTGTAGACTA.AGGTGGATAAACTACCTAAGGCCTGATCTGAA	1453	99.94	WT
WT-2	38000m	TTCAGGTTTGCTTAGATGTGGCAAGAGTTGTAGACTA.AGGTGGATAAACTACCTAAGGCCTGATCTCAA	1839	99.68	WT
	38000a	TTCAGGTTTGCTTAGATGTGGCAAGAGTTGTAGACTA.AGGTGGATAAACTACCTAAGGCCTGATCTGAA	1461	99.73	WT
Cas9-1	38000m	TTCAGGTTTGCTTAGATGTGGCAAGAGTTGTAGACTA.AGGTGGATAAACTACCTAAGGCCTGATCTCAA	1396	99.58	WT
	38000a	TTCAGGTTTGCTTAGATGTGGCAAGAGTTGTAGACTA.AGGTGGATAAACTACCTAAGGCCTGATCTGAA	1091	99.73	WT
Cas9-2	38000m	TTCAGGTTTGCTTAGATGTGGCAAGAGTTGTAGACTA.AGGTGGATAAACTACCTAAGGCCTGATCTCAA	1845	99.57	WT
	38000a	TTCAGGTTTGCTTAGATGTGGCAAGAGTTGTAGACTA.AGGTGGATAAACTACCTAAGGCCTGATCTGAA	1481	100	WT
KO-2	38000m	TTCAGGTTTGCTTAGATGTGGCAAGAGTTGTAGACTA.AGGTGGATAAACTACCTAAGGCCTGATCTCAA	2813	99.79	WT
	38000a	TTCAGGTTTGCTTAGATGTGGCAAGAGTTGTAGACTA.AGGTGGATAAACTACCTAAGGCCTGATCTGAA	2150	99.73	WT
KO-4	38000m	TTCAGGTTTGCTTAGATGTGGCAAGAGTTGTAGACTA.AGGTGGATAAACTACCTAAGGCCTGATCTCAA	3472	99.89	WT
	38000a	TTCAGGTTTGCTTAGATGTGGCAAGAGTTGTAGACTA.AGGTGGATAAACTACCTAAGGCCTGATCTGAA	2681	99.71	WT
KO-5	38000m	TTCAGGTTTGCTTAGATGTGGCAAGAGTTGTAGACTA.AGGTGGATAAACTACCTAAGGCCTGATCTCAA	1672	99.77	WT
	38000a	TTCAGGTTTGCTTAGATGTGGCAAGAGTTGTAGACTA.AGGTGGATAAACTACCTAAGGCCTGATCTGAA	1317	99.7	WT
KO-10	38000m	TTCAGGTTTGCTTAGATGTGGCAAGAGTTGTAGACTA.AGGTGGATAAACTACCTAAGGCCTGATCTCAA	1722	99.6	WT
	38000a	TTCAGGTTTGCTTAGATGTGGCAAGAGTTGTAGACTA.AGGTGGATAAACTACCTAAGGCCTGATCTGAA	1383	99.64	WT
KO-18	38000m	TTCAGGTTTGCTTAGATGTGGCAAGAGTTGTAGACTA.AGGTGGATAAACTACCTAAGGCCTGATCTCAA	3263	99.7	WT
	38000a	TTCAGGTTTGCTTAGATGTGGCAAGAGTTGTAGACTA.AGGTGGATAAACTACCTAAGGCCTGATCTGAA	2900	99.76	WT
KO-19	38000m	TTCAGGTTTGCTTAGATGTGGCAAGAGTTGTAGACTA.AGGTGGATAAACTACCTAAGGCCTGATCTCAA	2397	99.59	WT
	38000a	TTCAGGTTTGCTTAGATGTGGCAAGAGTTGTAGACTA.AGGTGGATAAACTACCTAAGGCCTGATCTGAA	1841	99.84	WT
KO-25	38000m	TTCAGGTTTGCTTAGATGTGGCAAGAGTTGTAGACTA.AGGTGGATAAACTACCTAAGGCCTGATCTCAA	2557	99.62	WT
	38000a	TTCAGGTTTGCTTAGATGTGGCAAGAGTTGTAGACTA.AGGTGGATAAACTACCTAAGGCCTGATCTGAA	2007	99.91	WT
KO-27	38000m	TTCAGGTTTGCTTAGATGTGGCAAGAGTTGTAGACTA.AGGTGGATAAACTACCTAAGGCCTGATCTCAA	1757	99.55	WT
	38000a	TTCAGGTTTGCTTAGATGTGGCAAGAGTTGTAGACTA.AGGTGGATAAACTACCTAAGGCCTGATCTGAA	1462	99.33	WT
KO-28	38000m	TTCAGGTTTGCTTAGATGTGGCAAGAGTTGTAGACTA.AGGTGGATAAACTACCTAAGGCCTGATCTCAA	3155	99.91	WT
	38000a	TTCAGGTTTGCTTAGATGTGGCAAGAGTTGTAGACTA.AGGTGGATAAACTACCTAAGGCCTGATCTGAA	2680	99.86	WT
KO-30	38000m	TTCAGGTTTGCTTAGATGTGGCAAGAGTTGTAGACTA.AGGTGGATAAACTACCTAAGGCCTGATCTCAA	1718	99.71	WT
	38000a	TTCAGGTTTGCTTAGATGTGGCAAGAGTTGTAGACTA.AGGTGGATAAACTACCTAAGGCCTGATCTGAA	1366	99.71	WT
KO-33	38000m	TTCAGGTTTGCTTAGATGTGGCAAGAGTTGTAGACTA.AGGTGGATAAACTACCTAAGGCCTGATCTCAA	1938	99.75	WT
	38000a	TTCAGGTTTGCTTAGATGTGGCAAGAGTTGTAGACTA.AGGTGGATAAACTACCTAAGGCCTGATCTGAA	1404	99.65	WT
KO-46	38000m	TTCAGGTTTGCTTAGATGTGGCAAGAGTTGTAGACTA.AGGTGGATAAACTACCTAAGGCCTGATCTCAA	2129	99.54	WT
	38000a	TTCAGGTTTGCTTAGATGTGGCAAGAGTTGTAGACTA.AGGTGGATAAACTACCTAAGGCCTGATCTGAA	1793	99.45	WT
KO-48	38000m	TTCAGGTTTGCTTAGATGTGGCAAGAGTTGTAGACTA.AGGTGGATAAACTACCTAAGGCCTGATCTCAA	2372	99.84	WT
	38000a	TTCAGGTTTGCTTAGATGTGGCAAGAGTTGTAGACTA.AGGTGGATAAACTACCTAAGGCCTGATCTGAA	1747	99.83	WT
KO-56	38000m	TTCAGGTTTGCTTAGATGTGGCAAGAGTTGTAGACTA.AGGTGGATAAACTACCTAAGGCCTGATCTCAA	1890	99.74	WT
	38000a	TTCAGGTTTGCTTAGATGTGGCAAGAGTTGTAGACTA.AGGTGGATAAACTACCTAAGGCCTGATCTGAA	1621	99.7	WT
KO-61	38000m	TTCAGGTTTGCTTAGATGTGGCAAGAGTTGTAGACTA.AGGTGGATAAACTACCTAAGGCCTGATCTCAA	2292	99.79	WT
	38000a	TTCAGGTTTGCTTAGATGTGGCAAGAGTTGTAGACTA.AGGTGGATAAACTACCTAAGGCCTGATCTGAA	1961	99.55	WT
KO-62	38000m	TTCAGGTTTGCTTAGATGTGGCAAGAGTTGTAGACTA.AGGTGGATAAACTACCTAAGGCCTGATCTCAA	1400	99.86	WT
	38000a	TTCAGGTTTGCTTAGATGTGGCAAGAGTTGTAGACTA.AGGTGGATAAACTACCTAAGGCCTGATCTGAA	1098	99.46	WT
KO-63	38000m	TTCAGGTTTGCTTAGATGTGGCAAGAGTTGTAGACTA.AGGTGGATAAACTACCTAAGGCCTGATCTCAA	2130	99.77	WT
	38000a	TTCAGGTTTGCTTAGATGTGGCAAGAGTTGTAGACTA.AGGTGGATAAACTACCTAAGGCCTGATCTGAA	1733	99.89	WT
KO-67	38000m	TTCAGGTTTGCTTAGATGTGGCAAGAGTTGTAGACTA.AGGTGGATAAACTACCTAAGGCCTGATCTCAA	2372	99.63	WT
	38000a	TTCAGGTTTGCTTAGATGTGGCAAGAGTTGTAGACTA.AGGTGGATAAACTACCTAAGGCCTGATCTGAA	1852	100	WT
KO-69	38000m	TTCAGGTTTGCTTAGATGTGGCAAGAGTTGTAGACTA.AGGTGGATAAACTACCTAAGGCCTGATCTCAA	1273	99.77	WT
	38000a	TTCAGGTTTGCTTAGATGTGGCAAGAGTTGTAGACTA.AGGTGGATAAACTACCTAAGGCCTGATCTGAA	1003	99.91	WT
KO-70	38000m	TTCAGGTTTGCTTAGATGTGGCAAGAGTTGTAGACTA.AGGTGGATAAACTACCTAAGGCCTGATCTCAA	1108	99.82	WT
	38000a	TTCAGGTTTGCTTAGATGTGGCAAGAGTTGTAGACTA.AGGTGGATAAACTACCTAAGGCCTGATCTGAA	891	99.67	WT

## Sheet: Off-target 3 (OT3)
Supplemental Dataset S2. Assessment of off-target activity in trichomeless mutants. Off-target site 3 (OT3) corresponds Potri.014G024400 and its main (m) and alternative (a) subgenome alleles, abbreviated as 24400m and 24400a, respectively. The gRNA target site is shown in blue (mismatches in lower case), PAM in red, and allele-discriminating SNPs in orange). Green cells indicate no mutations to …
	24400m 24400a	PAM gRNA On-target MYB186/138/38 gRNA: CCACCT.GAGTCTACAGCTCTTCC CTGCTCCTGCATCAAACTTGTCTGCACCACCT.GAtgCTACAGCTCTTCtCGCCTTCAAATATAAAGCGGACTT CTACTCCTGCATCAAACTTGTCTGCACCACCT.GAtgCTACAGCTCTTCtCGCCTTCAAATATAAAGCGGACTT
Line	Allele		Read #	WT/Indel %	Pattern
WT-1	24400m	CTGCTCCTGCATCAAACTTGTCTGCACCACCT.GATGCTACAGCTCTTCTCGCCTTCAAATATAAAGCGGACTT	113	100	WT
	24400a	CTACTCCTGCATCAAACTTGTCTGCACCACCT.GATGCTACAGCTCTTCTCGCCTTCAAATATAAAGCGGACTT	88	100	WT
WT-2	24400m	CTGCTCCTGCATCAAACTTGTCTGCACCACCT.GATGCTACAGCTCTTCTCGCCTTCAAATATAAAGCGGACTT	107	100	WT
	24400a	CTACTCCTGCATCAAACTTGTCTGCACCACCT.GATGCTACAGCTCTTCTCGCCTTCAAATATAAAGCGGACTT	93	100	WT
Cas9-1	24400m	CTGCTCCTGCATCAAACTTGTCTGCACCACCT.GATGCTACAGCTCTTCTCGCCTTCAAATATAAAGCGGACTT	74	100	WT
	24400a	CTACTCCTGCATCAAACTTGTCTGCACCACCT.GATGCTACAGCTCTTCTCGCCTTCAAATATAAAGCGGACTT	84	100	WT
Cas9-2	24400m	CTGCTCCTGCATCAAACTTGTCTGCACCACCT.GATGCTACAGCTCTTCTCGCCTTCAAATATAAAGCGGACTT	87	100	WT
	24400a	CTACTCCTGCATCAAACTTGTCTGCACCACCT.GATGCTACAGCTCTTCTCGCCTTCAAATATAAAGCGGACTT	113	100	WT
KO-2	24400m	CTGCTCCTGCATCAAACTTGTCTGCACCACCT.GATGCTACAGCTCTTCTCGCCTTCAAATATAAAGCGGACTT	77	100	WT
	24400a	CTACTCCTGCATCAAACTTGTCTGCACCACCT.GATGCTACAGCTCTTCTCGCCTTCAAATATAAAGCGGACTT	85	100	WT
KO-4	24400m	CTGCTCCTGCATCAAACTTGTCTGCACCACCT.GATGCTACAGCTCTTCTCGCCTTCAAATATAAAGCGGACTT	60	100	WT
	24400a	CTACTCCTGCATCAAACTTGTCTGCACCACCT.GATGCTACAGCTCTTCTCGCCTTCAAATATAAAGCGGACTT	68	100	WT
KO-5	24400m	CTGCTCCTGCATCAAACTTGTCTGCACCACCT.GATGCTACAGCTCTTCTCGCCTTCAAATATAAAGCGGACTT	57	100	WT
	24400a	CTACTCCTGCATCAAACTTGTCTGCACCACCT.GATGCTACAGCTCTTCTCGCCTTCAAATATAAAGCGGACTT	69	100	WT
KO-10	24400m	CTGCTCCTGCATCAAACTTGTCTGCACCACCT.GATGCTACAGCTCTTCTCGCCTTCAAATATAAAGCGGACTT	145	100	WT
	24400a	CTACTCCTGCATCAAACTTGTCTGCACCACCT.GATGCTACAGCTCTTCTCGCCTTCAAATATAAAGCGGACTT	135	100	WT
KO-18	24400m	CTGCTCCTGCATCAAACTTGTCTGCACCACCT.GATGCTACAGCTCTTCTCGCCTTCAAATATAAAGCGGACTT	74	100	WT
	24400a	CTACTCCTGCATCAAACTTGTCTGCACCACCT.GATGCTACAGCTCTTCTCGCCTTCAAATATAAAGCGGACTT	83	100	WT
KO-19	24400m	CTGCTCCTGCATCAAACTTGTCTGCACCACCT.GATGCTACAGCTCTTCTCGCCTTCAAATATAAAGCGGACTT	37	100	WT
	24400a	CTACTCCTGCATCAAACTTGTCTGCACCACCT.GATGCTACAGCTCTTCTCGCCTTCAAATATAAAGCGGACTT	38	100	WT
KO-25	24400m	CTGCTCCTGCATCAAACTTGTCTGCACCACCT.GATGCTACAGCTCTTCTCGCCTTCAAATATAAAGCGGACTT	78	100	WT
	24400a	CTACTCCTGCATCAAACTTGTCTGCACCACCT.GATGCTACAGCTCTTCTCGCCTTCAAATATAAAGCGGACTT	77	100	WT
KO-27	24400m	CTGCTCCTGCATCAAACTTGTCTGCACCACCT.GATGCTACAGCTCTTCTCGCCTTCAAATATAAAGCGGACTT	55	100	WT
	24400a	CTACTCCTGCATCAAACTTGTCTGCACCACCT.GATGCTACAGCTCTTCTCGCCTTCAAATATAAAGCGGACTT	61	100	WT
KO-28	24400m	CTGCTCCTGCATCAAACTTGTCTGCACCACCT.GATGCTACAGCTCTTCTCGCCTTCAAATATAAAGCGGACTT	106	100	WT
	24400a	CTACTCCTGCATCAAACTTGTCTGCACCACCT.GATGCTACAGCTCTTCTCGCCTTCAAATATAAAGCGGACTT	112	100	WT
KO-30	24400m	CTGCTCCTGCATCAAACTTGTCTGCACCACCT.GATGCTACAGCTCTTCTCGCCTTCAAATATAAAGCGGACTT	58	100	WT
	24400a	CTACTCCTGCATCAAACTTGTCTGCACCACCT.GATGCTACAGCTCTTCTCGCCTTCAAATATAAAGCGGACTT	53	100	WT
KO-33	24400m	CTGCTCCTGCATCAAACTTGTCTGCACCACCT.GATGCTACAGCTCTTCTCGCCTTCAAATATAAAGCGGACTT	112	100	WT
	24400a	CTACTCCTGCATCAAACTTGTCTGCACCACCT.GATGCTACAGCTCTTCTCGCCTTCAAATATAAAGCGGACTT	127	100	WT
KO-46	24400m	CTGCTCCTGCATCAAACTTGTCTGCACCACCT.GATGCTACAGCTCTTCTCGCCTTCAAATATAAAGCGGACTT	114	99.14	WT
	24400a	CTACTCCTGCATCAAACTTGTCTGCACCACCT.GATGCTACAGCTCTTCTCGCCTTCAAATATAAAGCGGACTT	93	98.94	WT
KO-48	24400m	CTGCTCCTGCATCAAACTTGTCTGCACCACCT.GATGCTACAGCTCTTCTCGCCTTCAAATATAAAGCGGACTT	71	100	WT
	24400a	CTACTCCTGCATCAAACTTGTCTGCACCACCT.GATGCTACAGCTCTTCTCGCCTTCAAATATAAAGCGGACTT	83	100	WT
KO-56	24400m	CTGCTCCTGCATCAAACTTGTCTGCACCACCT.GATGCTACAGCTCTTCTCGCCTTCAAATATAAAGCGGACTT	112	100	WT
	24400a	CTACTCCTGCATCAAACTTGTCTGCACCACCT.GATGCTACAGCTCTTCTCGCCTTCAAATATAAAGCGGACTT	88	100	WT
KO-61	24400m	CTGCTCCTGCATCAAACTTGTCTGCACCACCT.GATGCTACAGCTCTTCTCGCCTTCAAATATAAAGCGGACTT	80	100	WT
	24400a	CTACTCCTGCATCAAACTTGTCTGCACCACCT.GATGCTACAGCTCTTCTCGCCTTCAAATATAAAGCGGACTT	81	100	WT
KO-62	24400m	CTGCTCCTGCATCAAACTTGTCTGCACCACCT.GATGCTACAGCTCTTCTCGCCTTCAAATATAAAGCGGACTT	81	100	WT
	24400a	CTACTCCTGCATCAAACTTGTCTGCACCACCT.GATGCTACAGCTCTTCTCGCCTTCAAATATAAAGCGGACTT	82	100	WT
KO-63	24400m	CTGCTCCTGCATCAAACTTGTCTGCACCACCT.GATGCTACAGCTCTTCTCGCCTTCAAATATAAAGCGGACTT	71	100	WT
	24400a	CTACTCCTGCATCAAACTTGTCTGCACCACCT.GATGCTACAGCTCTTCTCGCCTTCAAATATAAAGCGGACTT	74	100	WT
KO-67	24400m	CTGCTCCTGCATCAAACTTGTCTGCACCACCT.GATGCTACAGCTCTTCTCGCCTTCAAATATAAAGCGGACTT	111	100	WT
	24400a	CTACTCCTGCATCAAACTTGTCTGCACCACCT.GATGCTACAGCTCTTCTCGCCTTCAAATATAAAGCGGACTT	116	100	WT
KO-69	24400m	CTGCTCCTGCATCAAACTTGTCTGCACCACCT.GATGCTACAGCTCTTCTCGCCTTCAAATATAAAGCGGACTT	85	100	WT
	24400a	CTACTCCTGCATCAAACTTGTCTGCACCACCT.GATGCTACAGCTCTTCTCGCCTTCAAATATAAAGCGGACTT	71	100	WT
KO-70	24400m	CTGCTCCTGCATCAAACTTGTCTGCACCACCT.GATGCTACAGCTCTTCTCGCCTTCAAATATAAAGCGGACTT	32	96.97	WT
	24400a	CTACTCCTGCATCAAACTTGTCTGCACCACCT.GATGCTACAGCTCTTCTCGCCTTCAAATATAAAGCGGACTT	57	100	WT
